# Supplementary material for: Core lipid, surface lipid and apolipoprotein composition analysis of lipoprotein particles as a function of particle size in one workflow integrating asymmetric flow field-flow fractionation and liquid chromatography-tandem mass spectrometry
Source: PLoS One. 2018 Apr 10;13(4):e0194797. doi: 10.1371/journal.pone.0194797 (PMC5892890; doi:10.1371/journal.pone.0194797)
Supplement: S2 Table — Total concentrations in serum, measured hydrodynamic size in fractions, concentrations in fractions, particle number in fractions, analyte/particle, and analyte/analyte ratios. (XLSX) [file pone.0194797.s005.xlsx]

## Sheet: S2 Table
S2 Table. Excel table of raw data. Total concentrations in serum, measured hydrodynamic size in fractions, concentrations in fractions, particle number in fractions, analyte/particle, and analyte/analyte ratios.
Sample ID	Sample Category	Size (nm)	LP Class	Sub-class	Lp class size range	Total CE (nmol/L)	Total FC (nmol/L)	Total TG (nmol/L)	Total-C (nmol/L)	Total LPC (nmol/L)	Total PC (nmol/L)	Total PE (nmol/L)	Total PI (nmol/L)	Total SM (nmol/L)	Total APOA1	Total APOA2	Total APOA4	Total APOB	Total APOC1	Total APOD	Total APOC2	Total APOC3	Total APOE	CE (nmol/L)	FC (nmol/L)	TG (mg/dL)	TG (nmol/L)	TC (mg/dL)	LPC (nmol/L) Final	PC (nmol/L) final	PE (nmol/L) Final	PI (nmol/L) Final	SM (nmol/L) Final	ApoA-I	ApoA-II	ApoA-IV	ApoB-100	ApoC-I	ApoC-II	ApoC-III	ApoE	Lp-P	FC/PL	A-I/A-II	C-II/C-I	C-II/C-III	E/C-III	SM/PL	LPC/PL
BRH860731	HC	7	HDL	sHDL 7-10 nm	7-13 nm	5.7513e+06	1500000	1.02486e+06	2.34974e+06	586476	1.81406e+06	156354	61236.3	715030	55365.5	46500.3	2247.42	1832.26	10509.4	0.644266	2843.78	9110.95	1382.62	76923.2	20382.4			3.75995	161901	50506.8	3883.27	1975.88	9250.07	2146.78	1670.23	602.717	6.10575	0	0	0	24.1687			1.28532				0.0406204	0.711846
BRH860731	HC	7.5	HDL	sHDL 7-10 nm	7-13 nm	5.7513e+06	1500000	1.02486e+06	2.34974e+06	586476	1.81406e+06	156354	61236.3	715030	55365.5	46500.3	2247.42	1832.26	10509.4	0.644266	2843.78	9110.95	1382.62	206800	37168.4			9.21009	82093.2	114535	9048.72	4629.54	16875.3	5067.95	4753.93	1211.04		164.868	45.5313	62.5634	0			1.06605	0.276169	0.727763	0	0.074246	0.361631
BRH860731	HC	8	HDL	sHDL 7-10 nm	7-13 nm	5.7513e+06	1500000	1.02486e+06	2.34974e+06	586476	1.81406e+06	156354	61236.3	715030	55365.5	46500.3	2247.42	1832.26	10509.4	0.644266	2843.78	9110.95	1382.62	172835	23808.6			7.32774	13957.7	79608.6	6365.82	3009.1	9314.58	9356.95	9437.69	279.522	0	825.561	125.608	367.355	0			0.991445	0.152148	0.341925	0	0.0829609	0.124469
BRH860731	HC	8.5	HDL	sHDL 7-10 nm	7-13 nm	5.7513e+06	1500000	1.02486e+06	2.34974e+06	586476	1.81406e+06	156354	61236.3	715030	55365.5	46500.3	2247.42	1832.26	10509.4	0.644266	2843.78	9110.95	1382.62	316356	42717.6	3.95844	44728.2	13.3688	25079.1	155850	13211.5	5954.96	19399.5	5198.23	4919.57	43.1014	0	916.804	150.116	383.386	0	3913.64	0.141241	1.05664	0.163739	0.391554	0	0.0883672	0.11438
BRH860731	HC	9	HDL	sHDL 7-10 nm	7-13 nm	5.7513e+06	1500000	1.02486e+06	2.34974e+06	586476	1.81406e+06	156354	61236.3	715030	55365.5	46500.3	2247.42	1832.26	10509.4	0.644266	2843.78	9110.95	1382.62	181080	23904.9			7.62436	12680.3	80198.9	6913.67	3048.09	10317.7	5431.78	5609.53	45.0764	0	1189.26	207.142	550.058	0			0.968314	0.174178	0.376583	0	0.0911634	0.112178
BRH860731	HC	9.5	HDL	sHDL 7-10 nm	7-13 nm	5.7513e+06	1500000	1.02486e+06	2.34974e+06	586476	1.81406e+06	156354	61236.3	715030	55365.5	46500.3	2247.42	1832.26	10509.4	0.644266	2843.78	9110.95	1382.62	167002	25685.1	3.92305	44328.2	7.21699	12186.6	74760.9	6674.77	3006.53	10462.6	4870.06	5368.95	34.387	0	1236.07	225.105	723.867	10.1877	1929.14	0.160945	0.907078	0.182114	0.310976	0.014074	0.0976812	0.113917
BRH860731	HC	10	HDL	mHDL 10-13 nm	7-13 nm	5.7513e+06	1500000	1.02486e+06	2.34974e+06	586476	1.81406e+06	156354	61236.3	715030	55365.5	46500.3	2247.42	1832.26	10509.4	0.644266	2843.78	9110.95	1382.62	124272	26092			5.72598	11039.5	70050.6	6001.12	2506.74	9500.76	4812.57	3807.44	31.5724		1177.36	281.064	881.728	31.0606			1.26399	0.238723	0.318765	0.0352269	0.0958553	0.111518
BRH860731	HC	10.5	HDL	mHDL 10-13 nm	7-13 nm	5.7513e+06	1500000	1.02486e+06	2.34974e+06	586476	1.81406e+06	156354	61236.3	715030	55365.5	46500.3	2247.42	1832.26	10509.4	0.644266	2843.78	9110.95	1382.62	120646	27362			5.66243	10413.3	61675.7	5754.23	2424.54	8881.26	4737.78	3281.68	0	0	1037.02	267.321	957.105	57.5732			1.44371	0.257777	0.279302	0.0601535	0.0996051	0.116932
BRH860731	HC	11	HDL	mHDL 10-13 nm	7-13 nm	5.7513e+06	1500000	1.02486e+06	2.34974e+06	586476	1.81406e+06	156354	61236.3	715030	55365.5	46500.3	2247.42	1832.26	10509.4	0.644266	2843.78	9110.95	1382.62	101776	23432.7			4.79463	10244.2	51596.1	5082.33	2039.39	8298.5	3943.41	2542.76	0		863.557	214.765	698.128	94.6591			1.55084	0.248698	0.30763	0.13559	0.107388	0.132732
BRH860731	HC	12	HDL	mHDL 10-13 nm	7-13 nm	5.7513e+06	1500000	1.02486e+06	2.34974e+06	586476	1.81406e+06	156354	61236.3	715030	55365.5	46500.3	2247.42	1832.26	10509.4	0.644266	2843.78	9110.95	1382.62	71728.7	17737.6			3.44142	9161.17	39394.4	3665.14	1470.28	6282.41															0.10473	0.15291
BRH860731	HC	12.5	HDL	mHDL 10-13 nm	7-13 nm	5.7513e+06	1500000	1.02486e+06	2.34974e+06	586476	1.81406e+06	156354	61236.3	715030	55365.5	46500.3	2247.42	1832.26	10509.4	0.644266	2843.78	9110.95	1382.62	46293.9	13758			2.3388	8720.53	29077.5	2474.44	1005.96	4577.4	2064.14	1099.71	0	0	408.837	100.59	379.369	131.097			1.87699	0.246039	0.26515	0.345566	0.0997952	0.190358
BRH860731	HC	14	E	E 13-18 nm	13-18	5.7513e+06	1500000	1.02486e+06	2.34974e+06	586476	1.81406e+06	156354	61236.3	715030	55365.5	46500.3	2247.42	1832.26	10509.4	0.644266	2843.78	9110.95	1382.62	59247.5	21312.5			3.182	16128.2	34819.7	3256.33	1214.5	6595.22	1148.74	613.434	0	0	210.691	52.1647	246.484	132.393			1.87264	0.247589	0.211635	0.537128	0.106314	0.260305
BRH860731	HC	15	E	E 13-18 nm	13-18	5.7513e+06	1500000	1.02486e+06	2.34974e+06	586476	1.81406e+06	156354	61236.3	715030	55365.5	46500.3	2247.42	1832.26	10509.4	0.644266	2843.78	9110.95	1382.62	23419.5	9422.53			1.30864	7606.2	11421.5	969.242	406.06	2889.91	851.233		0	0	148.519	40.998	174.433	99.8357				0.276046	0.235036	0.572343	0.124015	0.326811
BRH860731	HC	16	E	E 13-18 nm	13-18	5.7513e+06	1500000	1.02486e+06	2.34974e+06	586476	1.81406e+06	156354	61236.3	715030	55365.5	46500.3	2247.42	1832.26	10509.4	0.644266	2843.78	9110.95	1382.62	73127.8	28230.1			4.02552	8371.18	22883.8	2167.2	776.43	11905.4	613.282	385.958	0	0	57.1158	29.8161	147.412	50.9738			1.58898	0.522029	0.202264	0.345792	0.258165	0.181751
BRH860731	HC	17	E	E 13-18 nm	13-18	5.7513e+06	1500000	1.02486e+06	2.34974e+06	586476	1.81406e+06	156354	61236.3	715030	55365.5	46500.3	2247.42	1832.26	10509.4	0.644266	2843.78	9110.95	1382.62	194472	62421.8	3.37421	38126.7	10.0606	10821.7	58999.7	5089.41	1740.78	31914.4	646.777	588.355	0	14.3335	0	57.0807	259.478	62.3677	223.393	0.369633	1.0993		0.219983	0.240359	0.29392	0.0997871
BRH860731	HC	18	E	sLDL 18-23 nm	13-18	5.7513e+06	1500000	1.02486e+06	2.34974e+06	586476	1.81406e+06	156354	61236.3	715030	55365.5	46500.3	2247.42	1832.26	10509.4	0.644266	2843.78	9110.95	1382.62	289570	75898.8	5.4853	61980.8	14.1117	12380.9	80754.4	6815.33	2252.08	41757.9	286.224	0		72.1735	149.818	60.2958	219.297	27.552	267.025	0.312627		0.402461	0.27495	0.125638	0.290027	0.0860972
BRH860731	HC	19	LDL	sLDL 18-23 nm	18-30	5.7513e+06	1500000	1.02486e+06	2.34974e+06	586476	1.81406e+06	156354	61236.3	715030	55365.5	46500.3	2247.42	1832.26	10509.4	0.644266	2843.78	9110.95	1382.62	430648	104119	8.66078	97862	20.5408	15264.9	100800	7792.51	2780.11	56028.9	0	0	0	179.573	223.184	110.987	385.955	39.5267	333.936	0.295132		0.497289	0.287564	0.102413	0.306689	0.0836601
BRH860731	HC	20	LDL	sLDL 18-23 nm	18-30	5.7513e+06	1500000	1.02486e+06	2.34974e+06	586476	1.81406e+06	156354	61236.3	715030	55365.5	46500.3	2247.42	1832.26	10509.4	0.644266	2843.78	9110.95	1382.62	422254	105374	6.18337	69868.6	20.3077	14313.1	97887.8	9122.12	2882.93	59220.6										0.317587					0.322818	0.0781191
BRH860731	HC	21	LDL	sLDL 18-23 nm	18-30	5.7513e+06	1500000	1.02486e+06	2.34974e+06	586476	1.81406e+06	156354	61236.3	715030	55365.5	46500.3	2247.42	1832.26	10509.4	0.644266	2843.78	9110.95	1382.62	395479	98299	7.0156	79272.3	19	13242.8	84893.8	7842.93	2595.34	51896.9	0	0		271.397	277.307	153.387	455.245	58.0661	235.599	0.31052		0.55313	0.336934	0.127549	0.323361	0.0826158
BRH860731	HC	22	LDL	sLDL 18-23 nm	18-30	5.7513e+06	1500000	1.02486e+06	2.34974e+06	586476	1.81406e+06	156354	61236.3	715030	55365.5	46500.3	2247.42	1832.26	10509.4	0.644266	2843.78	9110.95	1382.62	331993	90823.6	5.38676	60867.4	16.3731	12725.2	82609.7	6905.06	2293.08	47559.6	0	0		270.384	267.807	134.208	426.769	75.3074	180.556	0.340067		0.501138	0.314476	0.17646	0.312661	0.0837603
BRH860731	HC	23	LDL	lLDL 23-30 nm	18-30	5.7513e+06	1500000	1.02486e+06	2.34974e+06	586476	1.81406e+06	156354	61236.3	715030	55365.5	46500.3	2247.42	1832.26	10509.4	0.644266	2843.78	9110.95	1382.62	245061	70757.1	4.10283	46359.7	12.2751	10827.1	57412.4	5153.31	1776.96	35791.2	0	0		183.277	193.185	96.7635	282.758	56.6562	114.815	0.358538		0.500885	0.342213	0.20037	0.32251	0.0976823
BRH860731	HC	25	LDL	lLDL 23-30 nm	18-30	5.7513e+06	1500000	1.02486e+06	2.34974e+06	586476	1.81406e+06	156354	61236.3	715030	55365.5	46500.3	2247.42	1832.26	10509.4	0.644266	2843.78	9110.95	1382.62	199601	59300.9	3.77685	42676.3	10.0831	10184.7	47672.4	4072.75	1410.54	29369.3	0	0		92.4419	110.817	42.8356	139.328	35.801	68.7893	0.361032		0.386542	0.307444	0.256955	0.316737	0.109974
BRH860731	HC	26	LDL	lLDL 23-30 nm	18-30	5.7513e+06	1500000	1.02486e+06	2.34974e+06	586476	1.81406e+06	156354	61236.3	715030	55365.5	46500.3	2247.42	1832.26	10509.4	0.644266	2843.78	9110.95	1382.62	147768	47916.3	3.13926	35471.9	7.66923	9177.42	36634.7	2896.65	1010.82	22550	0	0		60.3659	0	25.5864	58.4918	17.2458	45.8965	0.38282			0.437437	0.294841	0.31197	0.127123
BRH860731	HC	27	LDL	lLDL 23-30 nm	18-30	5.7513e+06	1500000	1.02486e+06	2.34974e+06	586476	1.81406e+06	156354	61236.3	715030	55365.5	46500.3	2247.42	1832.26	10509.4	0.644266	2843.78	9110.95	1382.62	116425	40923.9	3.03395	34282	6.20406	8590.35	27094.3	2598.24	848.661	18555.4										0.400504					0.321591	0.149067
BRH860731	HC	29	LDL	lLDL 23-30 nm	18-30	5.7513e+06	1500000	1.02486e+06	2.34974e+06	586476	1.81406e+06	156354	61236.3	715030	55365.5	46500.3	2247.42	1832.26	10509.4	0.644266	2843.78	9110.95	1382.62	113247	40247.7	3.24322	36646.5	6.0572	8435.49	24818.1	2231.08	750.856	17909.8	0	0		42.3249	0	10.8647	0	0	26.177	0.400348					0.330702	0.155953
BRH860731	HC	30	LDL	rLp >30 nm	18-30	5.7513e+06	1500000	1.02486e+06	2.34974e+06	586476	1.81406e+06	156354	61236.3	715030	55365.5	46500.3	2247.42	1832.26	10509.4	0.644266	2843.78	9110.95	1382.62	105880	37270.3	3.05139	34479	5.64485	8416.77	24184.5	2112.45	828.902	17322.4										0.393019					0.327601	0.159375
BRH860731	HC	32	rLp	rLp >30 nm	>30	5.7513e+06	1500000	1.02486e+06	2.34974e+06	586476	1.81406e+06	156354	61236.3	715030	55365.5	46500.3	2247.42	1832.26	10509.4	0.644266	2843.78	9110.95	1382.62	89419.7	34851.7	3.07838	34783.9	4.93929	8246.6	21467.5	1882.73	741.045	15692.3	0	0		27.1332	0	11.1814		0		0.41286					0.326641	0.171869
BRH860731	HC	33	rLp	rLp >30 nm	>30	5.7513e+06	1500000	1.02486e+06	2.34974e+06	586476	1.81406e+06	156354	61236.3	715030	55365.5	46500.3	2247.42	1832.26	10509.4	0.644266	2843.78	9110.95	1382.62	86582.1	31330.1	2.99148	33802	4.65946	8282.14	19146.8	1604.41	602.104	14282.8										0.387452					0.32513	0.188767
BRH860731	HC	35	rLp	rLp >30 nm	>30	5.7513e+06	1500000	1.02486e+06	2.34974e+06	586476	1.81406e+06	156354	61236.3	715030	55365.5	46500.3	2247.42	1832.26	10509.4	0.644266	2843.78	9110.95	1382.62	77368.7	27115.4	2.88555	32605	4.11876	7991.9	17507.2	1397.63	519.325	11709.1										0.36836					0.299191	0.204463
BRH860731	HC	38	rLp	rLp >30 nm	>30	5.7513e+06	1500000	1.02486e+06	2.34974e+06	586476	1.81406e+06	156354	61236.3	715030	55365.5	46500.3	2247.42	1832.26	10509.4	0.644266	2843.78	9110.95	1382.62	338754	97784.3	6.33737	71608.7	16.9669	11351.7	68370.3	5438.01	2109.15	47477.6	0	0	0	143	63.5013	29.5115	62.0959	31.7869	30.7421	0.357351		0.464739	0.475257	0.511899	0.352302	0.0843383
BRH860731	HC	39	rLp	rLp >30 nm	>30	5.7513e+06	1500000	1.02486e+06	2.34974e+06	586476	1.81406e+06	156354	61236.3	715030	55365.5	46500.3	2247.42	1832.26	10509.4	0.644266	2843.78	9110.95	1382.62	328979	100323	7.07781	79975.3	16.7504	15680.8	67093.4	6152.06	1969.29	46723.6	0	0		132.124	0	42.6978	166.153	37.4768	28.4289	0.36794			0.256978	0.225556	0.339458	0.114066
BRH860731	HC	40	rLp	rLp >30 nm	>30	5.7513e+06	1500000	1.02486e+06	2.34974e+06	586476	1.81406e+06	156354	61236.3	715030	55365.5	46500.3	2247.42	1832.26	10509.4	0.644266	2843.78	9110.95	1382.62	96287.2	34228	3.99439	45134.4	5.15047	10226.4	20236.3	1773.3	646.675	14707.4	0	0		73.0775	0	17.2444	0	0	9.83597	0.363008					0.308955	0.215091
BRH860733	HC	7	HDL	sHDL 7-10 nm	7-13 nm	5.82902e+06	1.57124e+06	637853	1.46244e+06	679277	3.89746e+06	237685	58254.4	606081	92915.4	50268.3	1882.91	1733.73	19604.8	1.36092	8705.85	25868.5	4568.06	33504.1	11989.5	1.60611	18148.1	1.68694	190912	54484.9	2801.35	1195.53	9363.16	581.723	0	33.9139	23.4305	0	38.2175	0	192.805	1472.72	0.0447532					0.0361518	0.738037
BRH860733	HC	7.5	HDL	sHDL 7-10 nm	7-13 nm	5.82902e+06	1.57124e+06	637853	1.46244e+06	679277	3.89746e+06	237685	58254.4	606081	92915.4	50268.3	1882.91	1733.73	19604.8	1.36092	8705.85	25868.5	4568.06	80922.9	15657.3	1.87398	21174.9	3.72266	103744	85343.7	4062.53	1182.73	8408.75	5081.11	2190.66	847.844	16.7871	0	114.849	0	0	2943.08	0.0707034	2.31944				0.0414482	0.512005
BRH860733	HC	8	HDL	sHDL 7-10 nm	7-13 nm	5.82902e+06	1.57124e+06	637853	1.46244e+06	679277	3.89746e+06	237685	58254.4	606081	92915.4	50268.3	1882.91	1733.73	19604.8	1.36092	8705.85	25868.5	4568.06	234319	39410.8	2.17287	24552.2	10.5444	39843.1	177238	10237.7	2766.8	16248.7	3670.8	2575.16	511.967	0	78.054	54.062	0	0	3712.69	0.131942	1.42547	0.692622			0.0659468	0.161907
BRH860733	HC	8.5	HDL	sHDL 7-10 nm	7-13 nm	5.82902e+06	1.57124e+06	637853	1.46244e+06	679277	3.89746e+06	237685	58254.4	606081	92915.4	50268.3	1882.91	1733.73	19604.8	1.36092	8705.85	25868.5	4568.06	179166	32445.1	1.46792	16586.7	8.1541	17123.9	143154	8396.68	2119.83	13768.3	11800.4	8526.6	233.111		1167.62	411.38	833.255	0		0.144701	1.38395	0.352323	0.493702	0	0.0745887	0.0928823
BRH860733	HC	9	HDL	sHDL 7-10 nm	7-13 nm	5.82902e+06	1.57124e+06	637853	1.46244e+06	679277	3.89746e+06	237685	58254.4	606081	92915.4	50268.3	1882.91	1733.73	19604.8	1.36092	8705.85	25868.5	4568.06	310865	54489.8	2.54894	28801.6	14.0764	26053.5	255236	17207.9	4111.06	25446.1	8842.09	5904.46	53.701		1489.44	561.742	1463.49	0		0.137421	1.49753	0.377149	0.383838	0	0.0775565	0.0795059
BRH860733	HC	9.5	HDL	sHDL 7-10 nm	7-13 nm	5.82902e+06	1.57124e+06	637853	1.46244e+06	679277	3.89746e+06	237685	58254.4	606081	92915.4	50268.3	1882.91	1733.73	19604.8	1.36092	8705.85	25868.5	4568.06	398457	69821.5	3.38226	38217.6	18.0418	31706.8	326318	21874.7	5490.78	34102.3	11625.2	6269.81	79.5944	0	2381.69	908.284	2624.01	0	4691.62	0.137551	1.85416	0.381361	0.346143	0	0.0812837	0.0756676
BRH860733	HC	10	HDL	mHDL 10-13 nm	7-13 nm	5.82902e+06	1.57124e+06	637853	1.46244e+06	679277	3.89746e+06	237685	58254.4	606081	92915.4	50268.3	1882.91	1733.73	19604.8	1.36092	8705.85	25868.5	4568.06	482628	93570.6	3.77209	42622.4	22.2097	34623.2	381397	25732.3	5965.8	40294.7	12395.2	5709.36	72.6743		2868.01	1077.51	3570.81	0		0.157326	2.17103	0.3757	0.301755	0	0.0825588	0.0710265
BRH860733	HC	10.5	HDL	mHDL 10-13 nm	7-13 nm	5.82902e+06	1.57124e+06	637853	1.46244e+06	679277	3.89746e+06	237685	58254.4	606081	92915.4	50268.3	1882.91	1733.73	19604.8	1.36092	8705.85	25868.5	4568.06	429327	81647.2	2.94656	33294.4	19.6938	27905	336539	22689.8	5221.52	33579.9	10703.6	4723.19	40.228		2525.44	1015.17	3116.17	7.67956		0.156974	2.26619	0.401978	0.325776	0.00246443	0.0788291	0.0655883
BRH860733	HC	11	HDL	mHDL 10-13 nm	7-13 nm	5.82902e+06	1.57124e+06	637853	1.46244e+06	679277	3.89746e+06	237685	58254.4	606081	92915.4	50268.3	1882.91	1733.73	19604.8	1.36092	8705.85	25868.5	4568.06	279846	58751.4	1.5928	17997.7	13.0562	18919.1	220192	14539.8	3437.29	23279.5	7813.1	3665.38	9.87276		1792.27	792.391	2310.73	34.1332		0.172431	2.1316	0.442117	0.342918	0.0147716	0.0830221	0.0675553
BRH860733	HC	11.5	HDL	mHDL 10-13 nm	7-13 nm	5.82902e+06	1.57124e+06	637853	1.46244e+06	679277	3.89746e+06	237685	58254.4	606081	92915.4	50268.3	1882.91	1733.73	19604.8	1.36092	8705.85	25868.5	4568.06	235454	50228.5	1.64765	18617.5	11.0166	15458.2	182378	11495.4	2686.12	18706.2	6307.68	3060.69	0		1700.61	704.015	2092.28	113.121		0.177727	2.06087	0.413978	0.336481	0.054066	0.081067	0.0670739
BRH860733	HC	12	HDL	mHDL 10-13 nm	7-13 nm	5.82902e+06	1.57124e+06	637853	1.46244e+06	679277	3.89746e+06	237685	58254.4	606081	92915.4	50268.3	1882.91	1733.73	19604.8	1.36092	8705.85	25868.5	4568.06	230726	48694.6	1.93402	21853.4	10.7746	14011.2	172689	11402.7	2605.31	18844	5021.82	2541.75	0	0	1586.86	652.683	2117.1	269.915	1170.89	0.179248	1.97573	0.411305	0.308291	0.127493	0.0858196	0.0638892
BRH860733	HC	13	HDL	E 13-18 nm	7-13 nm	5.82902e+06	1.57124e+06	637853	1.46244e+06	679277	3.89746e+06	237685	58254.4	606081	92915.4	50268.3	1882.91	1733.73	19604.8	1.36092	8705.85	25868.5	4568.06	189447	46983	1.3749	15535.5	9.12436	12821.3	156375	9506.6	2326.48	18061.9	3366.94	1793.49	0		1265.59	576.887	2065.11	513.577		0.195473	1.8773	0.455824	0.279349	0.248692	0.0907115	0.0644716
BRH860733	HC	14	E	E 13-18 nm	13-18	5.82902e+06	1.57124e+06	637853	1.46244e+06	679277	3.89746e+06	237685	58254.4	606081	92915.4	50268.3	1882.91	1733.73	19604.8	1.36092	8705.85	25868.5	4568.06	176591	49095	1.04748	11835.9	8.71521	13096.8	141277	8436.01	2155.86	19128.1	2081.97	1215.79	0		942.545	455.264	1830.27	650.052		0.221167	1.71244	0.483016	0.248742	0.355167	0.103891	0.0712216
BRH860733	HC	15	E	E 13-18 nm	13-18	5.82902e+06	1.57124e+06	637853	1.46244e+06	679277	3.89746e+06	237685	58254.4	606081	92915.4	50268.3	1882.91	1733.73	19604.8	1.36092	8705.85	25868.5	4568.06	193398	62628.2	1.41781	16020.5	9.89582	18110.7	165923	9837.72	2298.2	24752.2	2161.74	1590.09	0	0	1251.77	621.754	2522.96	1606.38	477.368	0.23867	1.35951	0.496701	0.246439	0.636706	0.112026	0.0820686
BRH860733	HC	16	E	E 13-18 nm	13-18	5.82902e+06	1.57124e+06	637853	1.46244e+06	679277	3.89746e+06	237685	58254.4	606081	92915.4	50268.3	1882.91	1733.73	19604.8	1.36092	8705.85	25868.5	4568.06	42377.6	14801.6			2.21113	4801.15	38508	2156.03	516.059	5907.84	639.73	501.903	0	0	338.296	162.565	596.037	565.781			1.27461	0.480541	0.272743	0.949238	0.113839	0.0926283
BRH860733	HC	17	E	E 13-18 nm	13-18	5.82902e+06	1.57124e+06	637853	1.46244e+06	679277	3.89746e+06	237685	58254.4	606081	92915.4	50268.3	1882.91	1733.73	19604.8	1.36092	8705.85	25868.5	4568.06	31783.2	10248.1			1.62453	3919.95	31181.7	1695.32	466.87	5050.41	480.758	0	0	0	145.749	88.882	243.421	232.251				0.609829	0.365137	0.954114	0.119337	0.0927402
BRH860733	HC	18	E	sLDL 18-23 nm	13-18	5.82902e+06	1.57124e+06	637853	1.46244e+06	679277	3.89746e+06	237685	58254.4	606081	92915.4	50268.3	1882.91	1733.73	19604.8	1.36092	8705.85	25868.5	4568.06	28552	9483.73	0.696879	7874.33	1.47037	3697.18	29024.8	1535.4	446.149	4064.52	154.117	0	0	0	0	56.1878	171.139	129.66	40.4494	0.206292			0.328317	0.757631	0.104826	0.0954705
BRH860733	HC	19	LDL	sLDL 18-23 nm	18-30	5.82902e+06	1.57124e+06	637853	1.46244e+06	679277	3.89746e+06	237685	58254.4	606081	92915.4	50268.3	1882.91	1733.73	19604.8	1.36092	8705.85	25868.5	4568.06	51951.2	16605.3	0.885145	10001.6	2.64961	4063.19	36390.1	1993.72	495.296	6517.35	0	0	0	11.4398	0	45.248	71.085	74.288	49.2822	0.265616			0.636533	1.04506	0.131753	0.0822423
BRH860733	HC	20	LDL	sLDL 18-23 nm	18-30	5.82902e+06	1.57124e+06	637853	1.46244e+06	679277	3.89746e+06	237685	58254.4	606081	92915.4	50268.3	1882.91	1733.73	19604.8	1.36092	8705.85	25868.5	4568.06	137328	48322.8	1.66284	18789.1	7.17948	6336.59	72979.1	4135.11	1093.94	17501.7	0	0	0	95.051	0	49.2169	122.931	46.9709	109.329	0.352768			0.400361	0.38209	0.171489	0.0621653
BRH860733	HC	21	LDL	sLDL 18-23 nm	18-30	5.82902e+06	1.57124e+06	637853	1.46244e+06	679277	3.89746e+06	237685	58254.4	606081	92915.4	50268.3	1882.91	1733.73	19604.8	1.36092	8705.85	25868.5	4568.06	260065	86974.7	3.6403	41133.3	13.4164	9943.87	118394	6604.48	1497.91	32463.3	0	0	0	196.249	0	35.6241	55.4782	22.5203	173.88	0.361869			0.642129	0.405931	0.19218	0.05894
BRH860733	HC	22	LDL	sLDL 18-23 nm	18-30	5.82902e+06	1.57124e+06	637853	1.46244e+06	679277	3.89746e+06	237685	58254.4	606081	92915.4	50268.3	1882.91	1733.73	19604.8	1.36092	8705.85	25868.5	4568.06	343130	113161	4.1938	47387.6	17.6384	12234.4	137703	7924.48	1641.2	39797	0	0	0	276.945	0	45.9645	0	23.7915	192.501	0.382342					0.199663	0.0614567
BRH860733	HC	23	LDL	lLDL 23-30 nm	18-30	5.82902e+06	1.57124e+06	637853	1.46244e+06	679277	3.89746e+06	237685	58254.4	606081	92915.4	50268.3	1882.91	1733.73	19604.8	1.36092	8705.85	25868.5	4568.06	309719	104090	3.53922	39991.2	15.9981	11057.3	122676	6740.52	1524.82	35066.5										0.394329					0.198021	0.0625182
BRH860733	HC	25	LDL	lLDL 23-30 nm	18-30	5.82902e+06	1.57124e+06	637853	1.46244e+06	679277	3.89746e+06	237685	58254.4	606081	92915.4	50268.3	1882.91	1733.73	19604.8	1.36092	8705.85	25868.5	4568.06	233956	80063.4	2.46236	27823.2	12.1416	9377.72	98104.7	5368.92	1219.52	28235.4	0	0	0	211.856	0	50.2162	0	8.85178	90.9407	0.390094					0.198391	0.0659725
BRH860733	HC	26	LDL	lLDL 23-30 nm	18-30	5.82902e+06	1.57124e+06	637853	1.46244e+06	679277	3.89746e+06	237685	58254.4	606081	92915.4	50268.3	1882.91	1733.73	19604.8	1.36092	8705.85	25868.5	4568.06	174677	61219.8	1.4963	16907.4	9.12235	7074.42	68271	3493.16	828.042	20643.6	0	0	0	124.558	0	35.4047	0	0	56.15	0.416004					0.205774	0.0706046
BRH860733	HC	27	LDL	lLDL 23-30 nm	18-30	5.82902e+06	1.57124e+06	637853	1.46244e+06	679277	3.89746e+06	237685	58254.4	606081	92915.4	50268.3	1882.91	1733.73	19604.8	1.36092	8705.85	25868.5	4568.06	118671	42133.9	1.10224	12454.7	6.21899	5479.62	51341.7	2492.87	670.025	15460.1	0	0		69.8754	0	0	0	0	34.1347	0.396669					0.204897	0.0727127
BRH860733	HC	28	LDL	lLDL 23-30 nm	18-30	5.82902e+06	1.57124e+06	637853	1.46244e+06	679277	3.89746e+06	237685	58254.4	606081	92915.4	50268.3	1882.91	1733.73	19604.8	1.36092	8705.85	25868.5	4568.06	77204.2	29312.1	0.840893	9501.61	4.12125	4360.31	35035.4	1595.69	482.157	10715.3										0.406096					0.205291	0.083641
BRH860733	HC	30	LDL	rLp >30 nm	18-30	5.82902e+06	1.57124e+06	637853	1.46244e+06	679277	3.89746e+06	237685	58254.4	606081	92915.4	50268.3	1882.91	1733.73	19604.8	1.36092	8705.85	25868.5	4568.06	59137.1	25507.3	0.78663	8888.47	3.27787	4034.96	28096	1348.56	435.142	8625.85	0	0		41.5107	0	0	0	0	13.65	0.439754					0.202738	0.0949535
BRH860733	HC	31	rLp	rLp >30 nm	>30	5.82902e+06	1.57124e+06	637853	1.46244e+06	679277	3.89746e+06	237685	58254.4	606081	92915.4	50268.3	1882.91	1733.73	19604.8	1.36092	8705.85	25868.5	4568.06	49823.4	22315.8	0.673309	7608.01	2.79435	3523.26	22248.8	1027.07	415.693	7266.24	0	0		37.2747	0	0	0	0	10.4293	0.467482					0.210699	0.10229
BRH860733	HC	33	rLp	rLp >30 nm	>30	5.82902e+06	1.57124e+06	637853	1.46244e+06	679277	3.89746e+06	237685	58254.4	606081	92915.4	50268.3	1882.91	1733.73	19604.8	1.36092	8705.85	25868.5	4568.06	38030.9	17793.2	0.808082	9130.87	2.16305	3316.06	16494.1	775.885	262.402	6111.64	0	0		29.9103	0	0	0	0	6.99526	0.46751					0.226652	0.123129
BRH860733	HC	34	rLp	rLp >30 nm	>30	5.82902e+06	1.57124e+06	637853	1.46244e+06	679277	3.89746e+06	237685	58254.4	606081	92915.4	50268.3	1882.91	1733.73	19604.8	1.36092	8705.85	25868.5	4568.06	42234	18807.6	0.813538	9192.52	2.36438	3318.16	17711.3	881.714	293.657	6279.39	0	0		17.987	0	0	0	0	6.38449	0.46155					0.220414	0.116615
BRH860733	HC	38	rLp	rLp >30 nm	>30	5.82902e+06	1.57124e+06	637853	1.46244e+06	679277	3.89746e+06	237685	58254.4	606081	92915.4	50268.3	1882.91	1733.73	19604.8	1.36092	8705.85	25868.5	4568.06	175582	77377.2	1.32174	14934.9	9.79736	6806.89	80541.7	4545.5	1107.57	24772.4	187.445	0	0	134.28	70.8805	72.0836	0	51.0263	19.2487	0.479831		1.01697			0.210318	0.0578619
BRH860733	HC	39	rLp	rLp >30 nm	>30	5.82902e+06	1.57124e+06	637853	1.46244e+06	679277	3.89746e+06	237685	58254.4	606081	92915.4	50268.3	1882.91	1733.73	19604.8	1.36092	8705.85	25868.5	4568.06	127254	49601.2	1.55333	17551.8	6.84397	6292.37	61498.9	3432.39	851.638	17876.9	0	0		84.0951	0	31.5925	0	0	12.8215	0.403438					0.198715	0.0700309
BRH860733	HC	40	rLp	rLp >30 nm	>30	5.82902e+06	1.57124e+06	637853	1.46244e+06	679277	3.89746e+06	237685	58254.4	606081	92915.4	50268.3	1882.91	1733.73	19604.8	1.36092	8705.85	25868.5	4568.06	72888.6	28012.4	1.18801	13423.8	3.9043	4461.84	32509	1707.43	433.823	9733.59	0	0		25.0632	0	0		0		0.404555					0.199244	0.0914458
BRH860736	HC	7	HDL	sHDL 7-10 nm	7-13 nm	6.07513e+06	1.39767e+06	755367	1.73187e+06	800056	2.28919e+06	95093.5	49054.7	705702	66166.4	44877.2	3183.51	2141.03	13005.8	0.88773	3496.41	10713.5	1915.96	13697.6	9468.18			0.747919	240520	33929.6	1504.01	702.881	5887.21	3116.77	1744.83	783.66	0	0	24.4338		35.8244			1.78629				0.0208144	0.851419
BRH860736	HC	7.5	HDL	sHDL 7-10 nm	7-13 nm	6.07513e+06	1.39767e+06	755367	1.73187e+06	800056	2.28919e+06	95093.5	49054.7	705702	66166.4	44877.2	3183.51	2141.03	13005.8	0.88773	3496.41	10713.5	1915.96	118192	21196.6			5.3366	122712	88669.9	2710.07	1748.06	12261.6	2640.95	1767.54	713.176	0	97.5834	0		9.4513			1.49414	0			0.0537183	0.538269
BRH860736	HC	8	HDL	sHDL 7-10 nm	7-13 nm	6.07513e+06	1.39767e+06	755367	1.73187e+06	800056	2.28919e+06	95093.5	49054.7	705702	66166.4	44877.2	3183.51	2141.03	13005.8	0.88773	3496.41	10713.5	1915.96	103272	13429.2	1.93931	21913.1	4.42597	14089.8	54550.3	2063.21	1388.55	9623.85	10539.5	7272.65	878.259	0	670.168	114.507	274.49	11.0347	3643.61	0.12236	1.4492	0.170863	0.417163	0.0402009	0.117744	0.172596
BRH860736	HC	8.5	HDL	sHDL 7-10 nm	7-13 nm	6.07513e+06	1.39767e+06	755367	1.73187e+06	800056	2.28919e+06	95093.5	49054.7	705702	66166.4	44877.2	3183.51	2141.03	13005.8	0.88773	3496.41	10713.5	1915.96	365595	47159.3	10.1817	115048	15.6507	32290	192875	8088.02	5063.99	32943.3	7462.29	5737.65	97.2856	9.11841	840.118	153.563	371.234	0	5204.15	0.122498	1.30058	0.182787	0.413655	0	0.121424	0.119163
BRH860736	HC	9	HDL	sHDL 7-10 nm	7-13 nm	6.07513e+06	1.39767e+06	755367	1.73187e+06	800056	2.28919e+06	95093.5	49054.7	705702	66166.4	44877.2	3183.51	2141.03	13005.8	0.88773	3496.41	10713.5	1915.96	260691	30737.8	4.13803	46757.4	11.0254	20555.6	144771	6158.42	3313.28	21160.5	7815.08	5903.22	133.432		1395.07	280.652	778.897	15.1549		0.115829	1.32387	0.201174	0.36032	0.0194569	0.107967	0.105011
BRH860736	HC	9.5	HDL	sHDL 7-10 nm	7-13 nm	6.07513e+06	1.39767e+06	755367	1.73187e+06	800056	2.28919e+06	95093.5	49054.7	705702	66166.4	44877.2	3183.51	2141.03	13005.8	0.88773	3496.41	10713.5	1915.96	327016	42602.8	4.20969	47567.1	14.0187	24006.3	164127	7086.81	3793.62	27653.4	7703.2	5833.5	152.555	0	1683.23	384.556	1185.57	29.8398	3255.38	0.136171	1.32051	0.228463	0.324363	0.0251691	0.12198	0.106024
BRH860736	HC	10	HDL	mHDL 10-13 nm	7-13 nm	6.07513e+06	1.39767e+06	755367	1.73187e+06	800056	2.28919e+06	95093.5	49054.7	705702	66166.4	44877.2	3183.51	2141.03	13005.8	0.88773	3496.41	10713.5	1915.96	263660	40960.7	2.31109	26114	11.6104	18424.5	128847	5958.23	3783.55	20804.1	6227.71	5744.7	101.4		1521.76	385.436	1247.43	39.0443		0.16777	1.08408	0.253284	0.308985	0.0312999	0.116978	0.103726
BRH860736	HC	10.5	HDL	mHDL 10-13 nm	7-13 nm	6.07513e+06	1.39767e+06	755367	1.73187e+06	800056	2.28919e+06	95093.5	49054.7	705702	66166.4	44877.2	3183.51	2141.03	13005.8	0.88773	3496.41	10713.5	1915.96	226977	39372.3	1.78103	20124.6	10.1864	17864.6	126898	6081.44	2595.57	20927.5	5254.72		57.3297		1391.66	358.356	1129.42	63.6813		0.172449		0.257503	0.317292	0.056384	0.120001	0.102565
BRH860736	HC	11	HDL	mHDL 10-13 nm	7-13 nm	6.07513e+06	1.39767e+06	755367	1.73187e+06	800056	2.28919e+06	95093.5	49054.7	705702	66166.4	44877.2	3183.51	2141.03	13005.8	0.88773	3496.41	10713.5	1915.96	217200	37195.3	1.74081	19670.2	9.72524	18721.4	126478	4814.76	3298.4	18063.8	4720.96	3719.09	39.2251	0	1306.55	366.408	1177.64	117.937	1364.5	0.167021	1.26939	0.280439	0.311137	0.100147	0.105387	0.109359
BRH860736	HC	12	HDL	mHDL 10-13 nm	7-13 nm	6.07513e+06	1.39767e+06	755367	1.73187e+06	800056	2.28919e+06	95093.5	49054.7	705702	66166.4	44877.2	3183.51	2141.03	13005.8	0.88773	3496.41	10713.5	1915.96	200640	35116.2	1.71858	19419	9.01898	16908.4	113575	4579.9	2723.27	17425.2	2283.08	1687.59	26.5204	0	595.467	189.228	656.76	178.156	800.975	0.172763	1.35286	0.317781	0.288124	0.271266	0.112248	0.109055
BRH860736	HC	12.5	HDL	mHDL 10-13 nm	7-13 nm	6.07513e+06	1.39767e+06	755367	1.73187e+06	800056	2.28919e+06	95093.5	49054.7	705702	66166.4	44877.2	3183.51	2141.03	13005.8	0.88773	3496.41	10713.5	1915.96	136759	27955.8	1.32907	15017.8	6.33457	13222.3	73066.4	3761.83	1846.5	13737.8										0.201244					0.130026	0.125302
BRH860736	HC	14	E	E 13-18 nm	13-18	6.07513e+06	1.39767e+06	755367	1.73187e+06	800056	2.28919e+06	95093.5	49054.7	705702	66166.4	44877.2	3183.51	2141.03	13005.8	0.88773	3496.41	10713.5	1915.96	152051	37397.8			7.33684	22354.5	92284.5	3800.56	1878.08	16689	1473.84	580.412	34.3497	0	407.65	121.407	413.632	281.679			2.53931	0.297821	0.293514	0.680989	0.121784	0.163328
BRH860736	HC	15	E	E 13-18 nm	13-18	6.07513e+06	1.39767e+06	755367	1.73187e+06	800056	2.28919e+06	95093.5	49054.7	705702	66166.4	44877.2	3183.51	2141.03	13005.8	0.88773	3496.41	10713.5	1915.96	37728.4	11657.5			1.93117	9305.17	24728.3	1014.79	490.028	4406.79	404.487	298.219	10.9592	0	117.494	35.353	135.736	99.532			1.35634	0.300892	0.260455	0.733278	0.110287	0.233164
BRH860736	HC	16	E	E 13-18 nm	13-18	6.07513e+06	1.39767e+06	755367	1.73187e+06	800056	2.28919e+06	95093.5	49054.7	705702	66166.4	44877.2	3183.51	2141.03	13005.8	0.88773	3496.41	10713.5	1915.96	26557	8142.24			1.35639	8027.1	17058.2	758.343	287	3067.03	341.286	280.412	0		94.0445	29.3496	115.73	77.0334			1.21709	0.312082	0.253605	0.665631	0.105006	0.275163
BRH860736	HC	17	E	E 13-18 nm	13-18	6.07513e+06	1.39767e+06	755367	1.73187e+06	800056	2.28919e+06	95093.5	49054.7	705702	66166.4	44877.2	3183.51	2141.03	13005.8	0.88773	3496.41	10713.5	1915.96	22905.3	6351.47			1.13865	7427.39	14791.9	627.09	291.933	2623.06	295.134	280.255	0	0	80.3361	26.8266	103.498	75.1073			1.05309	0.33393	0.2592	0.725691	0.101783	0.288562
BRH860736	HC	18	E	sLDL 18-23 nm	13-18	6.07513e+06	1.39767e+06	755367	1.73187e+06	800056	2.28919e+06	95093.5	49054.7	705702	66166.4	44877.2	3183.51	2141.03	13005.8	0.88773	3496.41	10713.5	1915.96	20161.9	5173.8			0.982865	7228.9	11238.2	579.65	245.225	2024.45	359.683	0	0	86.453	168.998	59.8893	227.166	105.703				0.354379	0.263637	0.465311	0.0949292	0.339393
BRH860736	HC	19	LDL	sLDL 18-23 nm	18-30	6.07513e+06	1.39767e+06	755367	1.73187e+06	800056	2.28919e+06	95093.5	49054.7	705702	66166.4	44877.2	3183.51	2141.03	13005.8	0.88773	3496.41	10713.5	1915.96	24177.6	6245.49			1.18054	7219.85	14043.1	591.891	258.769	2499.79	0	0	0	186.142	126.669	56.6289	188.393	43.78				0.447063	0.300589	0.232386	0.101523	0.29358
BRH860736	HC	20	LDL	sLDL 18-23 nm	18-30	6.07513e+06	1.39767e+06	755367	1.73187e+06	800056	2.28919e+06	95093.5	49054.7	705702	66166.4	44877.2	3183.51	2141.03	13005.8	0.88773	3496.41	10713.5	1915.96	73214.2	20625.2			3.65461	8270	26482.7	1063.05	411.542	9706.87	0	0	0	300.439	158.312	82.0644	241.93	55.0981				0.518372	0.339207	0.227744	0.211269	0.180218
BRH860736	HC	21	LDL	sLDL 18-23 nm	18-30	6.07513e+06	1.39767e+06	755367	1.73187e+06	800056	2.28919e+06	95093.5	49054.7	705702	66166.4	44877.2	3183.51	2141.03	13005.8	0.88773	3496.41	10713.5	1915.96	220868	56404.6	1.9593	22139	10.7543	11802.9	57410.2	2426.85	948.017	28669.6	0	0	0	323.098	172.821	90.9243	236.355	61.7079	152.24	0.334215		0.526119	0.384694	0.261081	0.283088	0.116688
BRH860736	HC	22	LDL	sLDL 18-23 nm	18-30	6.07513e+06	1.39767e+06	755367	1.73187e+06	800056	2.28919e+06	95093.5	49054.7	705702	66166.4	44877.2	3183.51	2141.03	13005.8	0.88773	3496.41	10713.5	1915.96	338033	86111.7	3.50947	39655	16.4492	15977.7	85583.7	3558.85	1427.33	47476.2	0	0	0	238.387	132.809	66.6801	174.651	53.6002	170.184	0.330573		0.502074	0.38179	0.306899	0.308193	0.103848
BRH860736	HC	23	LDL	lLDL 23-30 nm	18-30	6.07513e+06	1.39767e+06	755367	1.73187e+06	800056	2.28919e+06	95093.5	49054.7	705702	66166.4	44877.2	3183.51	2141.03	13005.8	0.88773	3496.41	10713.5	1915.96	334761	86699.4	3.37175	38098.9	16.3561	14471.7	79622.4	3268.45	1320.67	46306.6	0	0		177.541	103.223	49.8538	125.649	33.9395	138.501	0.341663		0.482972	0.39677	0.270113	0.319331	0.0999208
BRH860736	HC	25	LDL	lLDL 23-30 nm	18-30	6.07513e+06	1.39767e+06	755367	1.73187e+06	800056	2.28919e+06	95093.5	49054.7	705702	66166.4	44877.2	3183.51	2141.03	13005.8	0.88773	3496.41	10713.5	1915.96	251691	69219.8	2.04933	23156.2	12.4852	12860.2	58009.5	2641.69	1293.34	32302.7	0	0		107.608	73.6288	28.9954	92.9574	26.5473	77.2094	0.369852		0.393805	0.311921	0.285586	0.30154	0.120196
BRH860736	HC	26	LDL	lLDL 23-30 nm	18-30	6.07513e+06	1.39767e+06	755367	1.73187e+06	800056	2.28919e+06	95093.5	49054.7	705702	66166.4	44877.2	3183.51	2141.03	13005.8	0.88773	3496.41	10713.5	1915.96	219850	62656.7	1.87065	21137.2	11.0078	12035.8	53263.8	2125.03	939.643	28376.1	0	0		84.7685	35.7482	21.7006	41.3791	19.6724	59.7926	0.378755		0.607041	0.524436	0.475419	0.293271	0.124545
BRH860736	HC	27	LDL	lLDL 23-30 nm	18-30	6.07513e+06	1.39767e+06	755367	1.73187e+06	800056	2.28919e+06	95093.5	49054.7	705702	66166.4	44877.2	3183.51	2141.03	13005.8	0.88773	3496.41	10713.5	1915.96	188032	52840.1	1.59662	18040.9	9.37988	11597.8	41765.5	1763.17	805.772	24831										0.376007					0.307392	0.143752
BRH860736	HC	29	LDL	lLDL 23-30 nm	18-30	6.07513e+06	1.39767e+06	755367	1.73187e+06	800056	2.28919e+06	95093.5	49054.7	705702	66166.4	44877.2	3183.51	2141.03	13005.8	0.88773	3496.41	10713.5	1915.96	171284	48107	1.80888	20439.4	8.54314	11509.1	45807.7	1619.21	687.353	21500.6	0	0		54.787	0	0	71.4691	12.3376	33.8304	0.359401			0	0.172629	0.264981	0.142018
BRH860736	HC	30	LDL	rLp >30 nm	18-30	6.07513e+06	1.39767e+06	755367	1.73187e+06	800056	2.28919e+06	95093.5	49054.7	705702	66166.4	44877.2	3183.51	2141.03	13005.8	0.88773	3496.41	10713.5	1915.96	163414	49881.6	1.78094	20123.7	8.33609	10769.5	38748.4	1484.14	720.912	20972.9	0	0		47.9526	0	0	0	0	28.6095	0.397412					0.288443	0.148298
BRH860736	HC	32	rLp	rLp >30 nm	>30	6.07513e+06	1.39767e+06	755367	1.73187e+06	800056	2.28919e+06	95093.5	49054.7	705702	66166.4	44877.2	3183.51	2141.03	13005.8	0.88773	3496.41	10713.5	1915.96	148012	46385.7	1.38322	15629.6	7.60653	10405.7	35426	1359.8	599.573	19828.9										0.409267					0.293178	0.154042
BRH860736	HC	33	rLp	rLp >30 nm	>30	6.07513e+06	1.39767e+06	755367	1.73187e+06	800056	2.28919e+06	95093.5	49054.7	705702	66166.4	44877.2	3183.51	2141.03	13005.8	0.88773	3496.41	10713.5	1915.96	128414	39970.2	1.53501	17344.8	6.58663	9838.21	32970.5	1127.91	576.228	16750.4										0.393687					0.273356	0.160752
BRH860736	HC	35	rLp	rLp >30 nm	>30	6.07513e+06	1.39767e+06	755367	1.73187e+06	800056	2.28919e+06	95093.5	49054.7	705702	66166.4	44877.2	3183.51	2141.03	13005.8	0.88773	3496.41	10713.5	1915.96	126728	37602	1.54439	17450.8	6.41433	10210.6	30150.6	1126.67	433.135	16367.7										0.379126					0.280736	0.175348
BRH860736	HC	38	rLp	rLp >30 nm	>30	6.07513e+06	1.39767e+06	755367	1.73187e+06	800056	2.28919e+06	95093.5	49054.7	705702	66166.4	44877.2	3183.51	2141.03	13005.8	0.88773	3496.41	10713.5	1915.96	466952	123023	6.91573	78143.8	22.9121	20945.8	115404	4294.12	1863.2	66068	0	0		81.7997	62.2948	9.60934	74.5859	15.1476	39.2749	0.332903		0.154256	0.128836	0.203089	0.316713	0.100533
BRH860736	HC	39	rLp	rLp >30 nm	>30	6.07513e+06	1.39767e+06	755367	1.73187e+06	800056	2.28919e+06	95093.5	49054.7	705702	66166.4	44877.2	3183.51	2141.03	13005.8	0.88773	3496.41	10713.5	1915.96	552353	148506	6.18754	69915.8	27.2413	25427.2	125153	5490.67	2560.33	73440.2	85.8254	0	0	109.716	102.356	28.7045	83.8379	33.4162	41.5518	0.353929		0.280438	0.342381	0.398582	0.316404	0.109685
BRH860736	HC	40	rLp	rLp >30 nm	>30	6.07513e+06	1.39767e+06	755367	1.73187e+06	800056	2.28919e+06	95093.5	49054.7	705702	66166.4	44877.2	3183.51	2141.03	13005.8	0.88773	3496.41	10713.5	1915.96	174240	49472.4	1.98783	22461.4	8.71549	12055.3	41341.2	1561.07	751.245	21296	0	0		95.278	77.6219	23.7562	42.7463	22.8205	13.5775	0.36892		0.30605	0.555748	0.533857	0.276494	0.156713
BRH860738	HC	7	HDL	sHDL 7-10 nm	7-13 nm	5.20725e+06	1.18653e+06	673446	1.54404e+06	705067	2.40696e+06	148528	63467.3	549019	69636.6	55235.1	1171.41	1744.04	16238.4	1.01263	8002	17561	1304.3	29359.2	15721.3			1.62748	273305	36977.3	1858.36	795.843	7805.55	1184.19	1014.66	108.406		0	33.7403		0			1.16709				0.0243101	0.852254
BRH860738	HC	7.5	HDL	sHDL 7-10 nm	7-13 nm	5.20725e+06	1.18653e+06	673446	1.54404e+06	705067	2.40696e+06	148528	63467.3	549019	69636.6	55235.1	1171.41	1744.04	16238.4	1.01263	8002	17561	1304.3	80678.4	17058	1.26829	14331	3.77153	136719	51649.2	2317.73	1184.73	10427.5	4005.45	3778.71	426.137	0	162.827	119.359	209.163	0	2483.14	0.0776594	1.06	0.733043	0.570651	0	0.0515017	0.676093
BRH860738	HC	8	HDL	sHDL 7-10 nm	7-13 nm	5.20725e+06	1.18653e+06	673446	1.54404e+06	705067	2.40696e+06	148528	63467.3	549019	69636.6	55235.1	1171.41	1744.04	16238.4	1.01263	8002	17561	1304.3	232746	32940.2	3.19589	36111.7	10.2132	43778.1	119724	7434.26	4069.19	18894.5	4202.4	3899.73	165.936	0	383.547	180.032	268.503			0.130594	1.07761	0.469388	0.670503		0.0974149	0.225987
BRH860738	HC	8.5	HDL	sHDL 7-10 nm	7-13 nm	5.20725e+06	1.18653e+06	673446	1.54404e+06	705067	2.40696e+06	148528	63467.3	549019	69636.6	55235.1	1171.41	1744.04	16238.4	1.01263	8002	17561	1304.3	223183	31075.7	2.38892	26993.5	9.77265	19541	117325	7823.08	3292.84	21099.9	4919.43	4423.47	53.0905		624.713	260.012	442.797	0		0.13845	1.11212	0.416211	0.587204	0	0.124769	0.115694
BRH860738	HC	9	HDL	sHDL 7-10 nm	7-13 nm	5.20725e+06	1.18653e+06	673446	1.54404e+06	705067	2.40696e+06	148528	63467.3	549019	69636.6	55235.1	1171.41	1744.04	16238.4	1.01263	8002	17561	1304.3	646792	90682.2	6.85712	77481.6	28.3471	47223.8	347129	25706	10699	54072.8	6264.38	5664.78	20.7929		1302.68	513.468	846.793			0.140455	1.10585	0.394162	0.606368		0.111512	0.0975085
BRH860738	HC	9.5	HDL	sHDL 7-10 nm	7-13 nm	5.20725e+06	1.18653e+06	673446	1.54404e+06	705067	2.40696e+06	148528	63467.3	549019	69636.6	55235.1	1171.41	1744.04	16238.4	1.01263	8002	17561	1304.3	318717	47528.7	3.76543	42547.3	14.0851	19255.7	195229	11601.6	4317.63	25120.5	7397.59	6083.11	18.696	0	1768.43	749.404	1328.56	0	3317.31	0.142161	1.21609	0.423769	0.564073	0	0.0982971	0.0754411
BRH860738	HC	10	HDL	mHDL 10-13 nm	7-13 nm	5.20725e+06	1.18653e+06	673446	1.54404e+06	705067	2.40696e+06	148528	63467.3	549019	69636.6	55235.1	1171.41	1744.04	16238.4	1.01263	8002	17561	1304.3	314538	49913.2	3.14465	35532.7	14.0237	17613.8	172745	11526.5	4970.87	29150.9	7420.53	6372.57	28.2107		2194.94	886.953	1844.26	0		0.159192	1.16445	0.404091	0.480926	0	0.123502	0.0747156
BRH860738	HC	11	HDL	mHDL 10-13 nm	7-13 nm	5.20725e+06	1.18653e+06	673446	1.54404e+06	705067	2.40696e+06	148528	63467.3	549019	69636.6	55235.1	1171.41	1744.04	16238.4	1.01263	8002	17561	1304.3	297862	46197.8	2.92842	33089.5	13.2364	16152.6	197967	12135.2	5657.5	24437.6	5013.84	4439.92	29.6177	0	1619.15	695.854	1531.35	0	1818.19	0.141424	1.12926	0.429764	0.454405	0	0.0953181	0.063081
BRH860738	HC	11.5	HDL	mHDL 10-13 nm	7-13 nm	5.20725e+06	1.18653e+06	673446	1.54404e+06	705067	2.40696e+06	148528	63467.3	549019	69636.6	55235.1	1171.41	1744.04	16238.4	1.01263	8002	17561	1304.3	275052	44889.5	2.49971	28245.3	12.3141	13503.5	148947	9749.92	4577.54	22818.2	4512.93	3464.32	21.7495		1360.27	584.873	1403.99	29.8658		0.167929	1.30269	0.429968	0.41658	0.0212721	0.114308	0.0677297
BRH860738	HC	12	HDL	mHDL 10-13 nm	7-13 nm	5.20725e+06	1.18653e+06	673446	1.54404e+06	705067	2.40696e+06	148528	63467.3	549019	69636.6	55235.1	1171.41	1744.04	16238.4	1.01263	8002	17561	1304.3	206365	33652.5	1.85067	20911.5	9.23792	14175.9	105996	6869.79	2640.64	15536.8	4535.48	2931.03	28.3382		1286.04	651.444	1691.2	95.9034		0.17127	1.5474	0.506552	0.385195	0.0567072	0.106972	0.0977228
BRH860738	HC	13	HDL	E 13-18 nm	7-13 nm	5.20725e+06	1.18653e+06	673446	1.54404e+06	705067	2.40696e+06	148528	63467.3	549019	69636.6	55235.1	1171.41	1744.04	16238.4	1.01263	8002	17561	1304.3	134945	24519.3	1.39481	15760.6	6.14384	6610.14	67221.4	4572.74	1964.56	11561	2578.29	1526.05	36.4012		707.528	357.937	1028.14	318.073		0.193827	1.68952	0.505898	0.348142	0.309369	0.125743	0.0719845
BRH860738	HC	14	E	E 13-18 nm	13-18	5.20725e+06	1.18653e+06	673446	1.54404e+06	705067	2.40696e+06	148528	63467.3	549019	69636.6	55235.1	1171.41	1744.04	16238.4	1.01263	8002	17561	1304.3	92743.3	16717.5	1.20269	13589.7	4.21699	4810.24	47182.5	2970.31	1239.7	6930.27	1723.35	810.414	28.1559	0	416.678	185.328	604.963	255.292	251.487	0.19045	2.1265	0.444774	0.306345	0.421996	0.109759	0.0762769
BRH860738	HC	15	E	E 13-18 nm	13-18	5.20725e+06	1.18653e+06	673446	1.54404e+06	705067	2.40696e+06	148528	63467.3	549019	69636.6	55235.1	1171.41	1744.04	16238.4	1.01263	8002	17561	1304.3	126380	25541.4			5.85961	7775.98	62730.9	3590.26	1530.51	11135.8	1945.18	1030.88	32.5123	0	398.727	186.297	635.982	317.572			1.88691	0.46723	0.292928	0.499342	0.128328	0.0897209
BRH860738	HC	16	E	E 13-18 nm	13-18	5.20725e+06	1.18653e+06	673446	1.54404e+06	705067	2.40696e+06	148528	63467.3	549019	69636.6	55235.1	1171.41	1744.04	16238.4	1.01263	8002	17561	1304.3	41893.3	9585.44			1.98826	4399.15	30539.7	1619.01	684.61	5563.04	557.837	349.456	0	0	112.059	45.5995	143.533	54.0707			1.5963	0.406926	0.317695	0.376714	0.12994	0.102882
BRH860738	HC	17	E	E 13-18 nm	13-18	5.20725e+06	1.18653e+06	673446	1.54404e+06	705067	2.40696e+06	148528	63467.3	549019	69636.6	55235.1	1171.41	1744.04	16238.4	1.01263	8002	17561	1304.3	38232.2	8904.14			1.82092	6891.87	44784.5	2858.92	1262.46	9499.69	456.776	303.989	0	0	45.4963	37.1914	116.157	12.1553			1.50261	0.817459	0.320181	0.104645	0.14546	0.105659
BRH860738	HC	18	E	sLDL 18-23 nm	13-18	5.20725e+06	1.18653e+06	673446	1.54404e+06	705067	2.40696e+06	148528	63467.3	549019	69636.6	55235.1	1171.41	1744.04	16238.4	1.01263	8002	17561	1304.3	59270.8	15711	1.3279	15004.5	2.90113	8040.48	64330.5	3819.86	1480.89	15104	397.042	270.003	0		0	32.2571	117.735	0		0.146729	1.47051		0.273981	0	0.162779	0.0867611
BRH860738	HC	19	LDL	sLDL 18-23 nm	18-30	5.20725e+06	1.18653e+06	673446	1.54404e+06	705067	2.40696e+06	148528	63467.3	549019	69636.6	55235.1	1171.41	1744.04	16238.4	1.01263	8002	17561	1304.3	102641	28486.8	1.74296	19694.5	5.07647	3104.91	27914.5	1760.2	786.607	11837.4	448.31	0	0	49.1115	0	72.1907	244.476	0	86.4499	0.345654			0.295288	0	0.260686	0.0684617
BRH860738	HC	20	LDL	sLDL 18-23 nm	18-30	5.20725e+06	1.18653e+06	673446	1.54404e+06	705067	2.40696e+06	148528	63467.3	549019	69636.6	55235.1	1171.41	1744.04	16238.4	1.01263	8002	17561	1304.3	140160	44206.8	1.70718	19290.2	7.14968	3959.78	42484.7	2397.74	919.327	15872.6	0	0	0	103.988	90.7524	66.5576	185.729	0	99.3744	0.400807		0.733397	0.358359	0	0.24181	0.0603997
BRH860738	HC	21	LDL	sLDL 18-23 nm	18-30	5.20725e+06	1.18653e+06	673446	1.54404e+06	705067	2.40696e+06	148528	63467.3	549019	69636.6	55235.1	1171.41	1744.04	16238.4	1.01263	8002	17561	1304.3	150648	48803.9	1.60058	18085.7	7.73755	3785.97	37986.8	2540.4	823.5	18066.8	0	0	0	190.601	116.054	103.814	278.537	0	100.762	0.428585		0.894527	0.372712	0	0.285823	0.0599693
BRH860738	HC	23	LDL	lLDL 23-30 nm	18-30	5.20725e+06	1.18653e+06	673446	1.54404e+06	705067	2.40696e+06	148528	63467.3	549019	69636.6	55235.1	1171.41	1744.04	16238.4	1.01263	8002	17561	1304.3	140905	46617.6	1.36889	15467.7	7.27691	3593.32	37775.9	2086.33	684.521	17719.9	0	0	0	238.948	116.564	109.846	299.155	0	78.2908	0.436087		0.942368	0.367189	0	0.286424	0.0581541
BRH860738	HC	24	LDL	lLDL 23-30 nm	18-30	5.20725e+06	1.18653e+06	673446	1.54404e+06	705067	2.40696e+06	148528	63467.3	549019	69636.6	55235.1	1171.41	1744.04	16238.4	1.01263	8002	17561	1304.3	137998	41996.4	1.41682	16009.3	6.97674	3171	36458.8	1809.36	777.386	14864.8	0	0	0	165.83	99.0993	86.2292	186.36	0	59.6094	0.404883		0.87013	0.462703	0	0.260389	0.0556157
BRH860738	HC	25	LDL	lLDL 23-30 nm	18-30	5.20725e+06	1.18653e+06	673446	1.54404e+06	705067	2.40696e+06	148528	63467.3	549019	69636.6	55235.1	1171.41	1744.04	16238.4	1.01263	8002	17561	1304.3	121682	40585.9	1.37042	15485	6.29758	4540.14	31060.8	1614.56	598.06	13040.9	0	0		108.58	0	64.1707	166.19	0	43.6751	0.439298			0.386128	0	0.256401	0.0893754
BRH860738	HC	26	LDL	lLDL 23-30 nm	18-30	5.20725e+06	1.18653e+06	673446	1.54404e+06	705067	2.40696e+06	148528	63467.3	549019	69636.6	55235.1	1171.41	1744.04	16238.4	1.01263	8002	17561	1304.3	115931	39271.8	1.37681	15557.1	6.02473	3467.05	34651.7	1568.12	691.012	14138.3	0	0		99.899	0	44.7861	134.613	0	37.6711	0.430774			0.332702	0	0.259314	0.0636688
BRH860738	HC	28	LDL	lLDL 23-30 nm	18-30	5.20725e+06	1.18653e+06	673446	1.54404e+06	705067	2.40696e+06	148528	63467.3	549019	69636.6	55235.1	1171.41	1744.04	16238.4	1.01263	8002	17561	1304.3	98002.7	33588.3	1.34307	15175.9	5.109	3053.17	29164.9	1282.55	589.984	12177.9	0	0		41.2557	0	30.4596	98.1796	0	23.0949	0.429969			0.310244	0	0.263172	0.0660627
BRH860738	HC	29	LDL	lLDL 23-30 nm	18-30	5.20725e+06	1.18653e+06	673446	1.54404e+06	705067	2.40696e+06	148528	63467.3	549019	69636.6	55235.1	1171.41	1744.04	16238.4	1.01263	8002	17561	1304.3	85348.3	30338	1.28457	14515	4.49387	2903.03	22984.1	1182.64	487.534	10832.4										0.447631					0.282137	0.0757046
BRH860738	HC	31	rLp	rLp >30 nm	>30	5.20725e+06	1.18653e+06	673446	1.54404e+06	705067	2.40696e+06	148528	63467.3	549019	69636.6	55235.1	1171.41	1744.04	16238.4	1.01263	8002	17561	1304.3	74998.7	28023.2	1.20502	13616	4.00486	2549.94	23458.8	1082.55	430.389	11307										0.447178					0.291172	0.0657458
BRH860738	HC	32	rLp	rLp >30 nm	>30	5.20725e+06	1.18653e+06	673446	1.54404e+06	705067	2.40696e+06	148528	63467.3	549019	69636.6	55235.1	1171.41	1744.04	16238.4	1.01263	8002	17561	1304.3	67671.6	24294.8	1.16383	13150.6	3.57298	2611.2	20628.3	959.795	382.911	8151.72										0.436753					0.248999	0.0798592
BRH860738	HC	34	rLp	rLp >30 nm	>30	5.20725e+06	1.18653e+06	673446	1.54404e+06	705067	2.40696e+06	148528	63467.3	549019	69636.6	55235.1	1171.41	1744.04	16238.4	1.01263	8002	17561	1304.3	64474.2	22398.1	1.44606	16339.7	3.37346	8410.5	48657.9	2602.26	1063.49	14620.7										0.244072					0.193993	0.111732
BRH860738	HC	35	rLp	rLp >30 nm	>30	5.20725e+06	1.18653e+06	673446	1.54404e+06	705067	2.40696e+06	148528	63467.3	549019	69636.6	55235.1	1171.41	1744.04	16238.4	1.01263	8002	17561	1304.3	50975.4	20550.5	1.39127	15720.6	2.78369	2354.51	16449.7	787.106	364.334	7197.13										0.446983					0.265025	0.086809
BRH860738	HC	38	rLp	rLp >30 nm	>30	5.20725e+06	1.18653e+06	673446	1.54404e+06	705067	2.40696e+06	148528	63467.3	549019	69636.6	55235.1	1171.41	1744.04	16238.4	1.01263	8002	17561	1304.3	260892	84558	3.38874	38290.8	13.4015	6029.99	66092.1	3735.26	1561.67	31263.8	0	0	0	146.231	110.932	76.3407	130.81	0	24.0917	0.421059		0.688177	0.583602	0	0.287634	0.0555459
BRH860738	HC	39	rLp	rLp >30 nm	>30	5.20725e+06	1.18653e+06	673446	1.54404e+06	705067	2.40696e+06	148528	63467.3	549019	69636.6	55235.1	1171.41	1744.04	16238.4	1.01263	8002	17561	1304.3	303537	89863.1	3.42278	38675.5	15.2429	6220.32	73779	4325.83	1969.31	32822.1	136.518	350.579		182.084	153.929	84.0937		0		0.393181	0.389407	0.546313			0.275521	0.0522803
BRH860738	HC	40	rLp	rLp >30 nm	>30	5.20725e+06	1.18653e+06	673446	1.54404e+06	705067	2.40696e+06	148528	63467.3	549019	69636.6	55235.1	1171.41	1744.04	16238.4	1.01263	8002	17561	1304.3	172631	52307.5	2.54652	28774.2	8.71825	4633.72	46803.6	2333.69	958.758	25939.1	0	0		121.481	0	41.4797	0	0	14.5219	0.378593					0.32152	0.0575068
BRH860740	HC	7	HDL	sHDL 7-10 nm	7-13 nm	6.04922e+06	1.3886e+06	881356	2.02073e+06	1.13039e+06	3.29662e+06	179485	92253.1	701321	68730.4	55955.5	1697.98	2270.3	13540.8	0.886024	2607.82	9117.37	799.926	34497.8	13231.6	1.33022	15030.7	1.75017	454288	68170.3	2869.93	1529.27	10232.8	896.869	418.727	36.4397	41.559	456.534	39.2569	0	560.728	1850.94	0.0242316	2.1419	0.0859889			0.0190322	0.845988
BRH860740	HC	7.5	HDL	sHDL 7-10 nm	7-13 nm	6.04922e+06	1.3886e+06	881356	2.02073e+06	1.13039e+06	3.29662e+06	179485	92253.1	701321	68730.4	55955.5	1697.98	2270.3	13540.8	0.886024	2607.82	9117.37	799.926	90285.2	17053.8	1.79576	20291.1	4.14586	246303	84701.7	4080.77	3138.38	16029.4	7929.35	5696.57	545.959	0	70.5851	42.2047	0	6.48242	3929.85	0.0455976	1.39195	0.597927			0.045209	0.695528
BRH860740	HC	8	HDL	sHDL 7-10 nm	7-13 nm	6.04922e+06	1.3886e+06	881356	2.02073e+06	1.13039e+06	3.29662e+06	179485	92253.1	701321	68730.4	55955.5	1697.98	2270.3	13540.8	0.886024	2607.82	9117.37	799.926	245123	35302.8	3.31314	37436.6	10.8351	92724.7	213484	11153.5	6736.21	25566.3	5546.23	4320.97	371.147		342.054	40.9483	0	0		0.0873369	1.28356	0.119713			0.0730905	0.265416
BRH860740	HC	8.5	HDL	sHDL 7-10 nm	7-13 nm	6.04922e+06	1.3886e+06	881356	2.02073e+06	1.13039e+06	3.29662e+06	179485	92253.1	701321	68730.4	55955.5	1697.98	2270.3	13540.8	0.886024	2607.82	9117.37	799.926	187466	27051.7	2.48587	28088.9	8.28854	32446.4	163832	9358.2	5098.8	18763.8	15392.4	12706.4	242.818		1927.78	220.561	703.149	0		0.0994032	1.21139	0.114412	0.313676	0	0.0817431	0.141525
BRH860740	HC	9	HDL	sHDL 7-10 nm	7-13 nm	6.04922e+06	1.3886e+06	881356	2.02073e+06	1.13039e+06	3.29662e+06	179485	92253.1	701321	68730.4	55955.5	1697.98	2270.3	13540.8	0.886024	2607.82	9117.37	799.926	518343	75002	6.97618	78826.8	22.9255	62263.6	473017	26709.2	13780.5	50646.5	8677.31	7226.6	56.0188		1805.92	219.128	838.965	0		0.100694	1.20075	0.121338	0.261188	0	0.0808384	0.0995038
BRH860740	HC	9.5	HDL	sHDL 7-10 nm	7-13 nm	6.04922e+06	1.3886e+06	881356	2.02073e+06	1.13039e+06	3.29662e+06	179485	92253.1	701321	68730.4	55955.5	1697.98	2270.3	13540.8	0.886024	2607.82	9117.37	799.926	257636	39260.2	3.44436	38919.3	11.4707	28232.7	250679	13068.7	5963.33	22784	8310.89	6901.39	76.9618	0	2010.73	284.805	1011.48	0	3428.27	0.103532	1.20423	0.141643	0.281573	0	0.0710283	0.0881233
BRH860740	HC	10	HDL	mHDL 10-13 nm	7-13 nm	6.04922e+06	1.3886e+06	881356	2.02073e+06	1.13039e+06	3.29662e+06	179485	92253.1	701321	68730.4	55955.5	1697.98	2270.3	13540.8	0.886024	2607.82	9117.37	799.926	216999	31609.4	2.80939	31744.5	9.60562	22204.9	179951	11313.8	5910.22	20861	6474.53	5810.99	66.2991		1844.9	271.261	1025.67	0		0.108855	1.11419	0.147033	0.264472	0	0.0868208	0.0925285
BRH860740	HC	11	HDL	mHDL 10-13 nm	7-13 nm	6.04922e+06	1.3886e+06	881356	2.02073e+06	1.13039e+06	3.29662e+06	179485	92253.1	701321	68730.4	55955.5	1697.98	2270.3	13540.8	0.886024	2607.82	9117.37	799.926	194545	28475.1	2.50248	28276.6	8.61689	16737.7	155638	9024.22	4437.17	19585.2	4324.25	3599.63	66.8942		1167.49	219.313	917.77	39.678		0.113545	1.2013	0.18785	0.238963	0.043233	0.0953285	0.0815692
BRH860740	HC	11.5	HDL	mHDL 10-13 nm	7-13 nm	6.04922e+06	1.3886e+06	881356	2.02073e+06	1.13039e+06	3.29662e+06	179485	92253.1	701321	68730.4	55955.5	1697.98	2270.3	13540.8	0.886024	2607.82	9117.37	799.926	145073	21515.9	1.94698	21999.8	6.43643	12173.4	115315	7006.63	3182.7	12650.8	2691.95	2096.15	61.2406		726.836	145.651	563.531	51.6942		0.116601	1.28424	0.20039	0.25846	0.0917326	0.0841429	0.0810678
BRH860740	HC	12	HDL	mHDL 10-13 nm	7-13 nm	6.04922e+06	1.3886e+06	881356	2.02073e+06	1.13039e+06	3.29662e+06	179485	92253.1	701321	68730.4	55955.5	1697.98	2270.3	13540.8	0.886024	2607.82	9117.37	799.926	109201	15975.8	1.49451	16887.2	4.8365	10269.2	81959.9	4518.51	2676.57	10197.6	1653.03	1229.88	50.9809		377.393	106.054	381.773	48.2035		0.117783	1.34406	0.281016	0.277792	0.126262	0.0930112	0.0937803
BRH860740	HC	13	HDL	E 13-18 nm	7-13 nm	6.04922e+06	1.3886e+06	881356	2.02073e+06	1.13039e+06	3.29662e+06	179485	92253.1	701321	68730.4	55955.5	1697.98	2270.3	13540.8	0.886024	2607.82	9117.37	799.926	77158.1	12173.2	1.15019	12996.5	3.45119	6229.16	49225.3	3277.16	2046.33	7647.25	901.436	655.814	35.8958		214.888	52.7331	234.521	36.2681		0.138822	1.37453	0.245398	0.224855	0.154648	0.111744	0.0911355
BRH860740	HC	14	E	E 13-18 nm	13-18	6.04922e+06	1.3886e+06	881356	2.02073e+06	1.13039e+06	3.29662e+06	179485	92253.1	701321	68730.4	55955.5	1697.98	2270.3	13540.8	0.886024	2607.82	9117.37	799.926	51991.5	8742.33	0.944332	10670.4	2.34617	4685.31	32141.2	2079.89	1062.05	5642.15	579.431	398.151	27.8416		0	18.2123	164.765	19.5522		0.147767	1.4553		0.110535	0.118667	0.123683	0.102835
BRH860740	HC	15	E	E 13-18 nm	13-18	6.04922e+06	1.3886e+06	881356	2.02073e+06	1.13039e+06	3.29662e+06	179485	92253.1	701321	68730.4	55955.5	1697.98	2270.3	13540.8	0.886024	2607.82	9117.37	799.926	74670.9	13480.7	1.58627	17923.9	3.40499	8847.24	51740.3	3100.38	1483.31	7880.98	0	0	0		0	0	0	6.9832		0.14553					0.107862	0.121236
BRH860740	HC	16	E	E 13-18 nm	13-18	6.04922e+06	1.3886e+06	881356	2.02073e+06	1.13039e+06	3.29662e+06	179485	92253.1	701321	68730.4	55955.5	1697.98	2270.3	13540.8	0.886024	2607.82	9117.37	799.926	29561.6	5902.71	0.73359	8289.15	1.36966	4784.06	24013.7	1261.55	576.521	3363.63	0	0	0		0	0	0	0		0.141375					0.0989116	0.140855
BRH860740	HC	17	E	E 13-18 nm	13-18	6.04922e+06	1.3886e+06	881356	2.02073e+06	1.13039e+06	3.29662e+06	179485	92253.1	701321	68730.4	55955.5	1697.98	2270.3	13540.8	0.886024	2607.82	9117.37	799.926	23742	4669.81	0.646481	7304.87	1.09731	3103.24	15563.6	952.799	508.573	2372.16	0	0	0	0	0	0	0	0	31.0637	0.15979					0.105406	0.138063
BRH860740	HC	18	E	sLDL 18-23 nm	13-18	6.04922e+06	1.3886e+06	881356	2.02073e+06	1.13039e+06	3.29662e+06	179485	92253.1	701321	68730.4	55955.5	1697.98	2270.3	13540.8	0.886024	2607.82	9117.37	799.926	24009.9	5022.03	0.654563	7396.19	1.12115	2733.6	15914.4	881.189	398.995	2447.28	0	0	0	0	0	0	0	0	26.1956	0.171916					0.109354	0.122299
BRH860740	HC	19	LDL	sLDL 18-23 nm	18-30	6.04922e+06	1.3886e+06	881356	2.02073e+06	1.13039e+06	3.29662e+06	179485	92253.1	701321	68730.4	55955.5	1697.98	2270.3	13540.8	0.886024	2607.82	9117.37	799.926	84072.4	20467.6	1.32844	15010.7	4.03612	3792.36	30312.7	1892.03	861.039	10245	0	0	0	10.4875	0	0	0	0	62.4082	0.282168					0.217474	0.0806013
BRH860740	HC	20	LDL	sLDL 18-23 nm	18-30	6.04922e+06	1.3886e+06	881356	2.02073e+06	1.13039e+06	3.29662e+06	179485	92253.1	701321	68730.4	55955.5	1697.98	2270.3	13540.8	0.886024	2607.82	9117.37	799.926	247949	64810.4	3.09386	34958.9	12.0736	7859.14	90864.7	4727.38	2292.36	28264	0	0	0	101.702	0	47.0639	235.274	0	165.173	0.313447			0.200039	0	0.210892	0.0587136
BRH860740	HC	21	LDL	sLDL 18-23 nm	18-30	6.04922e+06	1.3886e+06	881356	2.02073e+06	1.13039e+06	3.29662e+06	179485	92253.1	701321	68730.4	55955.5	1697.98	2270.3	13540.8	0.886024	2607.82	9117.37	799.926	374754	94181.4	4.65728	52624.6	18.1038	12508.2	146236	7140.55	3183.2	49489.2	0	0	0	217.183	161.576	110.239	370.704	0	228.615	0.290464		0.682274	0.297379	0	0.226413	0.0572961
BRH860740	HC	23	LDL	lLDL 23-30 nm	18-30	6.04922e+06	1.3886e+06	881356	2.02073e+06	1.13039e+06	3.29662e+06	179485	92253.1	701321	68730.4	55955.5	1697.98	2270.3	13540.8	0.886024	2607.82	9117.37	799.926	432521	117586	5.43808	61447.2	21.2346	14754.5	160906	9037.47	4294.75	50412.2										0.322239					0.21055	0.0616997
BRH860740	HC	24	LDL	lLDL 23-30 nm	18-30	6.04922e+06	1.3886e+06	881356	2.02073e+06	1.13039e+06	3.29662e+06	179485	92253.1	701321	68730.4	55955.5	1697.98	2270.3	13540.8	0.886024	2607.82	9117.37	799.926	430149	108730	4.84147	54705.9	20.8039	12873.3	149136	8318.32	3488.17	53163.2	0	0	0	293.426	273.136	149.55	527.154	6.65953	172.582	0.308471		0.547531	0.283694	0.012633	0.234197	0.0567802
BRH860740	HC	25	LDL	lLDL 23-30 nm	18-30	6.04922e+06	1.3886e+06	881356	2.02073e+06	1.13039e+06	3.29662e+06	179485	92253.1	701321	68730.4	55955.5	1697.98	2270.3	13540.8	0.886024	2607.82	9117.37	799.926	342448	93359.7	3.86366	43657.1	16.8224	10243.3	122202	6548.43	3186.54	42160.5	0	0	0	229.496	176.946	94.9344	323.204	0	121.751	0.32964		0.536516	0.293729	0	0.228687	0.0556304
BRH860740	HC	26	LDL	lLDL 23-30 nm	18-30	6.04922e+06	1.3886e+06	881356	2.02073e+06	1.13039e+06	3.29662e+06	179485	92253.1	701321	68730.4	55955.5	1697.98	2270.3	13540.8	0.886024	2607.82	9117.37	799.926	294153	78116.5	2.90428	32816.7	14.3705	10760.8	112995	5163.64	2581.49	37063.6	0	0	0	156.236	74.6595	55.8884	205.866	0	89.9246	0.313583		0.748577	0.271479	0	0.219854	0.0639101
BRH860740	HC	28	LDL	lLDL 23-30 nm	18-30	6.04922e+06	1.3886e+06	881356	2.02073e+06	1.13039e+06	3.29662e+06	179485	92253.1	701321	68730.4	55955.5	1697.98	2270.3	13540.8	0.886024	2607.82	9117.37	799.926	210835	62519	2.15994	24406	10.5499	6801.9	71923.9	3110.56	1710.14	25948.3										0.366508					0.236957	0.0621911
BRH860740	HC	29	LDL	lLDL 23-30 nm	18-30	6.04922e+06	1.3886e+06	881356	2.02073e+06	1.13039e+06	3.29662e+06	179485	92253.1	701321	68730.4	55955.5	1697.98	2270.3	13540.8	0.886024	2607.82	9117.37	799.926	159079	45292.9	1.68615	19052.5	7.88821	5429.45	49279.4	2494.1	1339.06	21675.3	0	0		80.861	0	0	0	0	33.5287	0.35564					0.270177	0.0677606
BRH860740	HC	31	rLp	rLp >30 nm	>30	6.04922e+06	1.3886e+06	881356	2.02073e+06	1.13039e+06	3.29662e+06	179485	92253.1	701321	68730.4	55955.5	1697.98	2270.3	13540.8	0.886024	2607.82	9117.37	799.926	137988	42516.5	1.45682	16461.2	6.96593	4511.89	46958.1	2329.9	1332.2	16791.9	0	0		53.745	0	0	0	0	23.3294	0.379546					0.233443	0.0628023
BRH860740	HC	32	rLp	rLp >30 nm	>30	6.04922e+06	1.3886e+06	881356	2.02073e+06	1.13039e+06	3.29662e+06	179485	92253.1	701321	68730.4	55955.5	1697.98	2270.3	13540.8	0.886024	2607.82	9117.37	799.926	121743	37035.5	1.80815	20431.1	6.12766	4317.61	38980.2	1835.97	1052.5	15652.5										0.369395					0.253089	0.069899
BRH860740	HC	34	rLp	rLp >30 nm	>30	6.04922e+06	1.3886e+06	881356	2.02073e+06	1.13039e+06	3.29662e+06	179485	92253.1	701321	68730.4	55955.5	1697.98	2270.3	13540.8	0.886024	2607.82	9117.37	799.926	95709.3	31780.9	1.18805	13424.3	4.91929	3551.51	29773.5	1516.01	759.418	12618.8	0	0	0	53.9895	0	0	0	0	12.875	0.410452					0.261666	0.0737359
BRH860740	HC	35	rLp	rLp >30 nm	>30	6.04922e+06	1.3886e+06	881356	2.02073e+06	1.13039e+06	3.29662e+06	179485	92253.1	701321	68730.4	55955.5	1697.98	2270.3	13540.8	0.886024	2607.82	9117.37	799.926	91115.3	29878.7	1.09445	12366.6	4.66876	3294.07	24602.4	1458.68	714.432	11076.6										0.421764					0.269167	0.0801469
BRH860740	HC	38	rLp	rLp >30 nm	>30	6.04922e+06	1.3886e+06	881356	2.02073e+06	1.13039e+06	3.29662e+06	179485	92253.1	701321	68730.4	55955.5	1697.98	2270.3	13540.8	0.886024	2607.82	9117.37	799.926	351696	102481	4.03999	45649.7	17.5293	9495.75	125158	6450.51	3257.74	47017.6	0	0	0	275.084	195.744	55.1521	88.0071	18.3508	35.804	0.350172		0.281756	0.626677	0.208515	0.245656	0.0496744
BRH860740	HC	39	rLp	rLp >30 nm	>30	6.04922e+06	1.3886e+06	881356	2.02073e+06	1.13039e+06	3.29662e+06	179485	92253.1	701321	68730.4	55955.5	1697.98	2270.3	13540.8	0.886024	2607.82	9117.37	799.926	255642	67820.7	2.81178	31771.5	12.4864	6352.99	78897	4501.02	2408.34	28797.9	0	0	0	159.538	0	0	0	0	22.0492	0.338636					0.238061	0.0525827
BRH860740	HC	40	rLp	rLp >30 nm	>30	6.04922e+06	1.3886e+06	881356	2.02073e+06	1.13039e+06	3.29662e+06	179485	92253.1	701321	68730.4	55955.5	1697.98	2270.3	13540.8	0.886024	2607.82	9117.37	799.926	139067	37554.1	1.81332	20489.4	6.81777	4407.82	42870	2297.08	1248.21	14263.8	0	0		60.8359	0	0		0		0.341231					0.219126	0.0677982
BRH860743	HC	6.3	ALB	ALB <7nm	<7 nm	5.88083e+06	1.28627e+06	1.23729e+06	2.83679e+06	1.07781e+06	3.06281e+06	344229	92560.6	898799	71260.3	31907	2836.11	2817.08	18921.4	2.60762	5526.64	20712.1	2881.39						20178.8	7778.31	828.755	285.927	1596.58															0.0520165	0.658239
BRH860743	HC	6.5	ALB	ALB <7nm	<7 nm	5.88083e+06	1.28627e+06	1.23729e+06	2.83679e+06	1.07781e+06	3.06281e+06	344229	92560.6	898799	71260.3	31907	2836.11	2817.08	18921.4	2.60762	5526.64	20712.1	2881.39						8635.26	3555.14	381.456	55.6958	827.666															0.0614631	0.642055
BRH860743	HC	6.8	ALB	ALB <7nm	<7 nm	5.88083e+06	1.28627e+06	1.23729e+06	2.83679e+06	1.07781e+06	3.06281e+06	344229	92560.6	898799	71260.3	31907	2836.11	2817.08	18921.4	2.60762	5526.64	20712.1	2881.39	7578.16	6012.73			0.436605	99809.8	21119.4	1594.9	578.812	4564.74															0.03572	0.781999
BRH860743	HC	7	HDL	sHDL 7-10 nm	7-13 nm	5.88083e+06	1.28627e+06	1.23729e+06	2.83679e+06	1.07781e+06	3.06281e+06	344229	92560.6	898799	71260.3	31907	2836.11	2817.08	18921.4	2.60762	5526.64	20712.1	2881.39	11580.2	3806.11			0.600793	60320.1	15879.6	1209.63	467.176	2321.62	666.58	230.624	371.307	6.12115	194.209		72.1225	429.211			2.89033			5.95114	0.0289214	0.752363
BRH860743	HC	7.5	HDL	sHDL 7-10 nm	7-13 nm	5.88083e+06	1.28627e+06	1.23729e+06	2.83679e+06	1.07781e+06	3.06281e+06	344229	92560.6	898799	71260.3	31907	2836.11	2817.08	18921.4	2.60762	5526.64	20712.1	2881.39	39148.5	9154.9	1.06827	12070.9	1.86835	64030.3	43744.1	3652.93	1265.65	8705.53	3547.01	2091.12	1629.44		196.301	26.8139	99.6309	80.205		0.0700648	1.69622	0.136596	0.269132	0.805022	0.0716624	0.527739
BRH860743	HC	8	HDL	sHDL 7-10 nm	7-13 nm	5.88083e+06	1.28627e+06	1.23729e+06	2.83679e+06	1.07781e+06	3.06281e+06	344229	92560.6	898799	71260.3	31907	2836.11	2817.08	18921.4	2.60762	5526.64	20712.1	2881.39	46980.6	8441.52	1.13991	12880.4	2.13058	19553.3	41700.7	3992.3	1240.51	8277.84	2751.17	1863.76	262.514		241.316	59.7583	186.698	70.9374		0.097811	1.47614	0.247635	0.32008	0.379958	0.11068	0.261764
BRH860743	HC	8.5	HDL	sHDL 7-10 nm	7-13 nm	5.88083e+06	1.28627e+06	1.23729e+06	2.83679e+06	1.07781e+06	3.06281e+06	344229	92560.6	898799	71260.3	31907	2836.11	2817.08	18921.4	2.60762	5526.64	20712.1	2881.39	70788.4	11462	1.2639	14281.4	3.15516	19604.3	57235.6	5490.91	1816.51	11106.1	9695.35	5220.8	184.627		1434.24	324.764	1144.41	76.061		0.102395	1.85706	0.226437	0.283784	0.0664632	0.116562	0.206009
BRH860743	HC	9	HDL	sHDL 7-10 nm	7-13 nm	5.88083e+06	1.28627e+06	1.23729e+06	2.83679e+06	1.07781e+06	3.06281e+06	344229	92560.6	898799	71260.3	31907	2836.11	2817.08	18921.4	2.60762	5526.64	20712.1	2881.39	114953	18218.9	1.67624	18940.5	5.10636	25360.2	82754.8	8989.76	2719.46	16842.3	7246.06	3305.38	113.306		1626.18	357.792	1452.64	29.7343		0.111517	2.1922	0.22002	0.246305	0.0204692	0.123205	0.185745
BRH860743	HC	9.5	HDL	sHDL 7-10 nm	7-13 nm	5.88083e+06	1.28627e+06	1.23729e+06	2.83679e+06	1.07781e+06	3.06281e+06	344229	92560.6	898799	71260.3	31907	2836.11	2817.08	18921.4	2.60762	5526.64	20712.1	2881.39	203451	30722.6	2.78883	31512.2	8.97085	34324	141501	15670.5	4665	30744.4	8680.92	3639.21	75.6857		1944.31	386.743	1892.87	46.8731		0.11201	2.38539	0.19891	0.204316	0.024763	0.135465	0.151425
BRH860743	HC	10	HDL	mHDL 10-13 nm	7-13 nm	5.88083e+06	1.28627e+06	1.23729e+06	2.83679e+06	1.07781e+06	3.06281e+06	344229	92560.6	898799	71260.3	31907	2836.11	2817.08	18921.4	2.60762	5526.64	20712.1	2881.39	268557	43755	4.29169	48493.6	11.9819	40163	206369	24712	6663.72	42241.1	7826.86	2695.21	42.648		1871.89	405.943	1914.33	51.0538		0.114095	2.90399	0.216862	0.212054	0.0266693	0.131918	0.125583
BRH860743	HC	10.5	HDL	mHDL 10-13 nm	7-13 nm	5.88083e+06	1.28627e+06	1.23729e+06	2.83679e+06	1.07781e+06	3.06281e+06	344229	92560.6	898799	71260.3	31907	2836.11	2817.08	18921.4	2.60762	5526.64	20712.1	2881.39	355065	54548.9	4.79802	54214.9	15.6968	48193.4	263583	31348.3	9147.77	49793.5										0.112637					0.123822	0.119991
BRH860743	HC	11	HDL	mHDL 10-13 nm	7-13 nm	5.88083e+06	1.28627e+06	1.23729e+06	2.83679e+06	1.07781e+06	3.06281e+06	344229	92560.6	898799	71260.3	31907	2836.11	2817.08	18921.4	2.60762	5526.64	20712.1	2881.39	347408	54993.4	4.83304	54610.7	15.4294	47542.5	238510	29558.2	7839.54	48317.6	8474.01	3743.14	21.8417		1715.02	371.246	1859.94	72.3762		0.121245	2.26388	0.216468	0.199601	0.0389133	0.129943	0.128016
BRH860743	HC	11.5	HDL	mHDL 10-13 nm	7-13 nm	5.88083e+06	1.28627e+06	1.23729e+06	2.83679e+06	1.07781e+06	3.06281e+06	344229	92560.6	898799	71260.3	31907	2836.11	2817.08	18921.4	2.60762	5526.64	20712.1	2881.39	307018	49733	4.60265	52007.4	13.6852	42825.6	213814	26306.4	7150.36	41579.9	5986.22	2384.65	17.8414		1629.69	298.469	1722.34	76.7686		0.122873	2.51031	0.183145	0.173293	0.0445722	0.125339	0.129254
BRH860743	HC	12	HDL	mHDL 10-13 nm	7-13 nm	5.88083e+06	1.28627e+06	1.23729e+06	2.83679e+06	1.07781e+06	3.06281e+06	344229	92560.6	898799	71260.3	31907	2836.11	2817.08	18921.4	2.60762	5526.64	20712.1	2881.39	272540	43832.3	3.7786	42696	12.1345	38088.2	179249	21969	6375.51	36210.6	5358.89	1628.78	18.2086		1254.09	367.587	1516.82	154.332		0.126492	3.29012	0.29311	0.24234	0.101747	0.12843	0.135257
BRH860743	HC	12.5	HDL	mHDL 10-13 nm	7-13 nm	5.88083e+06	1.28627e+06	1.23729e+06	2.83679e+06	1.07781e+06	3.06281e+06	344229	92560.6	898799	71260.3	31907	2836.11	2817.08	18921.4	2.60762	5526.64	20712.1	2881.39	210782	36040.9	3.56754	40311.2	9.47869	32461.3	138359	16859.4	4437.07	28320.8										0.132435					0.128448	0.14741
BRH860743	HC	14	E	E 13-18 nm	13-18	5.88083e+06	1.28627e+06	1.23729e+06	2.83679e+06	1.07781e+06	3.06281e+06	344229	92560.6	898799	71260.3	31907	2836.11	2817.08	18921.4	2.60762	5526.64	20712.1	2881.39	229895	42357.5	3.37906	38181.5	10.4718	46772.1	164406	18002	4905.97	34814.6	1959.75	945.656	18.4853		733.112	251.159	956.4	310.967		0.131321	2.07237	0.342593	0.262609	0.325143	0.129438	0.174111
BRH860743	HC	15	E	E 13-18 nm	13-18	5.88083e+06	1.28627e+06	1.23729e+06	2.83679e+06	1.07781e+06	3.06281e+06	344229	92560.6	898799	71260.3	31907	2836.11	2817.08	18921.4	2.60762	5526.64	20712.1	2881.39	58787.8	12553.5	1.17614	13289.7	2.75329	17807.6	42645.1	4634.99	1351.06	9184.98	1234.83	691.026	20.4429	0	577.98	180.952	647.899	342.226	174.017	0.139593	1.78695	0.313077	0.279291	0.528209	0.121418	0.235693
BRH860743	HC	16	E	E 13-18 nm	13-18	5.88083e+06	1.28627e+06	1.23729e+06	2.83679e+06	1.07781e+06	3.06281e+06	344229	92560.6	898799	71260.3	31907	2836.11	2817.08	18921.4	2.60762	5526.64	20712.1	2881.39	78835.1	17347.1	2.11285	23874	3.71467	26732.5	58512.3	5959.11	1754.75	13308.7	722.052	396.48	14.8151	0	259.049	83.892	279.631	159.292	168.004	0.136906	1.82116	0.323846	0.30001	0.569652	0.125196	0.251786
BRH860743	HC	17	E	E 13-18 nm	13-18	5.88083e+06	1.28627e+06	1.23729e+06	2.83679e+06	1.07781e+06	3.06281e+06	344229	92560.6	898799	71260.3	31907	2836.11	2817.08	18921.4	2.60762	5526.64	20712.1	2881.39	26074.3	5948.96	1.0611	11989.8	1.23788	12029.2	19460.5	1975.99	580.693	4553.34	548.51	370.843	9.79734	0	178.842	65.5361	185.354	87.9749	58.6603	0.128745	1.47909	0.366446	0.353573	0.474632	0.117915	0.311899
BRH860743	HC	18	E	sLDL 18-23 nm	13-18	5.88083e+06	1.28627e+06	1.23729e+06	2.83679e+06	1.07781e+06	3.06281e+06	344229	92560.6	898799	71260.3	31907	2836.11	2817.08	18921.4	2.60762	5526.64	20712.1	2881.39	25788.4	6742.31	1.03911	11741.4	1.26194	11500.2	20127.3	1901	623.536	4578.09	485.681	300.601	4.26181	9.35604	138.248	41.9472	146.031	54.4035	49.5567	0.145922	1.6157	0.303419	0.287249	0.372547	0.118159	0.297183
BRH860743	HC	19	LDL	sLDL 18-23 nm	18-30	5.88083e+06	1.28627e+06	1.23729e+06	2.83679e+06	1.07781e+06	3.06281e+06	344229	92560.6	898799	71260.3	31907	2836.11	2817.08	18921.4	2.60762	5526.64	20712.1	2881.39	60738.3	15196	1.41188	15953.4	2.94221	13204.8	30187.4	3049.57	787.733	9224.66	476.586	265.071	8.59676	19.8033	133.093	48.7492	188.282	43.8491	67.2475	0.208181	1.79796	0.36628	0.258916	0.232891	0.16335	0.234119
BRH860743	HC	20	LDL	sLDL 18-23 nm	18-30	5.88083e+06	1.28627e+06	1.23729e+06	2.83679e+06	1.07781e+06	3.06281e+06	344229	92560.6	898799	71260.3	31907	2836.11	2817.08	18921.4	2.60762	5526.64	20712.1	2881.39	172076	38784.5	3.00408	33944.4	8.14847	19138.5	61747.4	6339.48	1464.93	23524.8	365.865	264.642	0	74.0828	187.167	91.7181	307.831	39.1857	130.728	0.239834	1.38249	0.490034	0.29795	0.127296	0.209591	0.170723
BRH860743	HC	21	LDL	sLDL 18-23 nm	18-30	5.88083e+06	1.28627e+06	1.23729e+06	2.83679e+06	1.07781e+06	3.06281e+06	344229	92560.6	898799	71260.3	31907	2836.11	2817.08	18921.4	2.60762	5526.64	20712.1	2881.39	327713	73823.3	6.19434	69992.6	15.5167	27593.6	110360	12168.9	2549.4	47627.7	328.853	280.992	0	158.521	299.521	155.226	470.146	44.7287	210.15	0.246571	1.17033	0.518246	0.330165	0.0951379	0.237735	0.137905
BRH860743	HC	22	LDL	sLDL 18-23 nm	18-30	5.88083e+06	1.28627e+06	1.23729e+06	2.83679e+06	1.07781e+06	3.06281e+06	344229	92560.6	898799	71260.3	31907	2836.11	2817.08	18921.4	2.60762	5526.64	20712.1	2881.39	452545	106562	9.29523	105031	21.6298	35545.7	152795	16898	3856.32	68493.4	276.271	0	0	259.156	375.716	251.648	706.904	46.5376	257.598	0.255346		0.669783	0.355986	0.0658329	0.246699	0.128187
BRH860743	HC	23	LDL	lLDL 23-30 nm	18-30	5.88083e+06	1.28627e+06	1.23729e+06	2.83679e+06	1.07781e+06	3.06281e+06	344229	92560.6	898799	71260.3	31907	2836.11	2817.08	18921.4	2.60762	5526.64	20712.1	2881.39	479481	118398	10.4892	118522	23.158	38440.1	152134	18595.9	4332.72	70767.4										0.270446					0.248896	0.135365
BRH860743	HC	24	LDL	lLDL 23-30 nm	18-30	5.88083e+06	1.28627e+06	1.23729e+06	2.83679e+06	1.07781e+06	3.06281e+06	344229	92560.6	898799	71260.3	31907	2836.11	2817.08	18921.4	2.60762	5526.64	20712.1	2881.39	418477	104917	8.88858	100436	20.2809	38383.8	140555	16439.2	3904.91	69435.8	167.951	0		414.186	560.185	337.439	915.269	62.7051	203.282	0.264744		0.602372	0.368678	0.0685101	0.258344	0.142988
BRH860743	HC	25	LDL	lLDL 23-30 nm	18-30	5.88083e+06	1.28627e+06	1.23729e+06	2.83679e+06	1.07781e+06	3.06281e+06	344229	92560.6	898799	71260.3	31907	2836.11	2817.08	18921.4	2.60762	5526.64	20712.1	2881.39	311644	80602	6.3093	71291.5	15.2117	31536.3	103471	11135.2	2778.48	49331.8	251.179	0		421.177	621.814	352.268	896.757	61.5459	143.751	0.275646		0.566516	0.392824	0.0686316	0.248778	0.159233
BRH860743	HC	26	LDL	lLDL 23-30 nm	18-30	5.88083e+06	1.28627e+06	1.23729e+06	2.83679e+06	1.07781e+06	3.06281e+06	344229	92560.6	898799	71260.3	31907	2836.11	2817.08	18921.4	2.60762	5526.64	20712.1	2881.39	186642	50188.1	3.75882	42472.5	9.19417	24212.5	65745.5	6376.32	1649.19	31533.9	157.235	0		334.509	463.019	252.713	617.434	54.8127	84.5832	0.273211		0.545794	0.409296	0.0887751	0.24341	0.187128
BRH860743	HC	27	LDL	lLDL 23-30 nm	18-30	5.88083e+06	1.28627e+06	1.23729e+06	2.83679e+06	1.07781e+06	3.06281e+06	344229	92560.6	898799	71260.3	31907	2836.11	2817.08	18921.4	2.60762	5526.64	20712.1	2881.39	107104	32864.4	2.42618	27414.4	5.45421	18721.6	39386.3	3505.77	1008.26	19355.2										0.291199					0.236034	0.228589
BRH860743	HC	28	LDL	lLDL 23-30 nm	18-30	5.88083e+06	1.28627e+06	1.23729e+06	2.83679e+06	1.07781e+06	3.06281e+06	344229	92560.6	898799	71260.3	31907	2836.11	2817.08	18921.4	2.60762	5526.64	20712.1	2881.39	76642.9	23724.4	1.93782	21896.3	3.91205	16036.3	28912.3	2462.51	599.455	13213.8	224.15	0		222.781	368.87	187.723	467.746	52.6334	35.7253	0.283489		0.508914	0.401336	0.112526	0.215752	0.26216
BRH860743	HC	30	LDL	rLp >30 nm	18-30	5.88083e+06	1.28627e+06	1.23729e+06	2.83679e+06	1.07781e+06	3.06281e+06	344229	92560.6	898799	71260.3	31907	2836.11	2817.08	18921.4	2.60762	5526.64	20712.1	2881.39	61477.1	20272.7	1.70195	19231.1	3.19242	19339.8	29521.4	2495.21	707.558	12986.7										0.247128					0.199562	0.297557
BRH860743	HC	31	rLp	rLp >30 nm	>30	5.88083e+06	1.28627e+06	1.23729e+06	2.83679e+06	1.07781e+06	3.06281e+06	344229	92560.6	898799	71260.3	31907	2836.11	2817.08	18921.4	2.60762	5526.64	20712.1	2881.39	55960.4	19114	1.57221	17765.1	2.9349	14432.5	19505.2	1845.83	488.906	9195.83	87.1866	0		86.2392	102.156	52.2374	122.149	28.5999	15.4665	0.306692		0.511348	0.427654	0.23414	0.202164	0.317681
BRH860743	HC	38	rLp	rLp >30 nm	>30	5.88083e+06	1.28627e+06	1.23729e+06	2.83679e+06	1.07781e+06	3.06281e+06	344229	92560.6	898799	71260.3	31907	2836.11	2817.08	18921.4	2.60762	5526.64	20712.1	2881.39	184392	54598.3	3.78522	42770.8	9.30317	24093.4	67091	6991.92	1758.98	30347.2	374.109	0		184.964	168.829	76.2268	184.103	54.6638	22.9056	0.297245		0.451503	0.414043	0.296919	0.232875	0.185115
BRH860743	HC	39	rLp	rLp >30 nm	>30	5.88083e+06	1.28627e+06	1.23729e+06	2.83679e+06	1.07781e+06	3.06281e+06	344229	92560.6	898799	71260.3	31907	2836.11	2817.08	18921.4	2.60762	5526.64	20712.1	2881.39	193673	55092.7	3.68778	41669.9	9.67263	21391.8	64476.1	7078.09	1747.56	28534.2	0			141.086	172.099	79.51	186.64	38.301		0.304732		0.462001	0.426008	0.205213	0.231501	0.173769
BRH860743	HC	40	rLp	rLp >30 nm	>30	5.88083e+06	1.28627e+06	1.23729e+06	2.83679e+06	1.07781e+06	3.06281e+06	344229	92560.6	898799	71260.3	31907	2836.11	2817.08	18921.4	2.60762	5526.64	20712.1	2881.39	117032	36460.5	2.46049	27802.2	5.98385	18456.9	36457.8	3795.82	986.89	17324.1	0			81.7897	112.081	35.1081	122.212	0		0.324961		0.313238	0.287272	0	0.224854	0.239854
BRH860748	HC	6.3	ALB	ALB <7nm	<7 nm	5.44041e+06	1.61269e+06	1.22034e+06	2.79793e+06	657742	2.17617e+06	122832	38398.3	863331	45037.1	37590.5	1708.63	2700.56	10487.4	1.30155	2944.56	8212.88	1239.3						10045.3	6580.82	675.856	161.727	1317.9															0.0701225	0.535147
BRH860748	HC	6.5	ALB	ALB <7nm	<7 nm	5.44041e+06	1.61269e+06	1.22034e+06	2.79793e+06	657742	2.17617e+06	122832	38398.3	863331	45037.1	37590.5	1708.63	2700.56	10487.4	1.30155	2944.56	8212.88	1239.3						12846.6	4907.2	423.139	86.8773	1133.48															0.0583862	0.662558
BRH860748	HC	6.8	ALB	ALB <7nm	<7 nm	5.44041e+06	1.61269e+06	1.22034e+06	2.79793e+06	657742	2.17617e+06	122832	38398.3	863331	45037.1	37590.5	1708.63	2700.56	10487.4	1.30155	2944.56	8212.88	1239.3	29030.6	14076.5			1.68012	145660	36208.7	1770.88	740.375	8145.69															0.0422696	0.756797
BRH860748	HC	7	HDL	sHDL 7-10 nm	7-13 nm	5.44041e+06	1.61269e+06	1.22034e+06	2.79793e+06	657742	2.17617e+06	122832	38398.3	863331	45037.1	37590.5	1708.63	2700.56	10487.4	1.30155	2944.56	8212.88	1239.3	30599.8	9324.45	1.69018	19098.1	1.54183	68490.7	29216.9	1496.52	630.725	3723.12	1374.22	1399.62	241.46	0	0	51.9484	0	165.278	1390.57	0.0827752	0.981847				0.0359222	0.661645
BRH860748	HC	7.5	HDL	sHDL 7-10 nm	7-13 nm	5.44041e+06	1.61269e+06	1.22034e+06	2.79793e+06	657742	2.17617e+06	122832	38398.3	863331	45037.1	37590.5	1708.63	2700.56	10487.4	1.30155	2944.56	8212.88	1239.3	93646.6	21935.1	3.74826	42353.2	4.44422	76413.6	80332.6	4120.33	1398.13	15343	6422.28	6727.4	970.179	0	628.718	44.2773	41.1253	277.267	3909.32	0.107689	0.954645	0.0704247	1.07664	6.74202	0.0863392	0.430533
BRH860748	HC	8	HDL	sHDL 7-10 nm	7-13 nm	5.44041e+06	1.61269e+06	1.22034e+06	2.79793e+06	657742	2.17617e+06	122832	38398.3	863331	45037.1	37590.5	1708.63	2700.56	10487.4	1.30155	2944.56	8212.88	1239.3	89155.4	15952.8	2.09143	23631.9	4.02618	15901.1	66339.9	3451.81	1197.33	12571.3	4184.69	4302.5	170.374		465.922	82.0565	173.464	20.4176		0.130054	0.972618	0.176117	0.473046	0.117705	0.126365	0.160034
BRH860748	HC	8.5	HDL	sHDL 7-10 nm	7-13 nm	5.44041e+06	1.61269e+06	1.22034e+06	2.79793e+06	657742	2.17617e+06	122832	38398.3	863331	45037.1	37590.5	1708.63	2700.56	10487.4	1.30155	2944.56	8212.88	1239.3	144571	24052.3	2.27744	25733.8	6.45322	14357.5	96240.1	5343.65	1841.22	17671.9	8386.09	8183.02	93.4779	0	1730.7	294.378	737.663	43.8492	3312.84	0.140341	1.02482	0.170093	0.399069	0.0594434	0.130443	0.106109
BRH860748	HC	9	HDL	sHDL 7-10 nm	7-13 nm	5.44041e+06	1.61269e+06	1.22034e+06	2.79793e+06	657742	2.17617e+06	122832	38398.3	863331	45037.1	37590.5	1708.63	2700.56	10487.4	1.30155	2944.56	8212.88	1239.3	130816	23810.9	2.14911	24283.7	5.9243	13110.7	88867.3	4816.65	1662.64	15778.6	3918.23	3874.26	35.6987	0	1100.64	183.819	534.185	23.9356	1923.32	0.15176	1.01135	0.167011	0.344111	0.0448078	0.126985	0.105645
BRH860748	HC	9.5	HDL	sHDL 7-10 nm	7-13 nm	5.44041e+06	1.61269e+06	1.22034e+06	2.79793e+06	657742	2.17617e+06	122832	38398.3	863331	45037.1	37590.5	1708.63	2700.56	10487.4	1.30155	2944.56	8212.88	1239.3	158879	26321.9	2.54031	28704.1	7.08727	13902.6	102890	6098.21	2059.47	20921.3	3450.3	3212.91	38.5883		1149.85	191.84	501.55	21.6057		0.141755	1.07389	0.166839	0.382495	0.0430778	0.143402	0.0954113
BRH860748	HC	10	HDL	mHDL 10-13 nm	7-13 nm	5.44041e+06	1.61269e+06	1.22034e+06	2.79793e+06	657742	2.17617e+06	122832	38398.3	863331	45037.1	37590.5	1708.63	2700.56	10487.4	1.30155	2944.56	8212.88	1239.3	135549	26973.3	2.50431	28297.2	6.23429	13701.6	93490.8	5393.29	1787.34	18557.7	3820.05	2710.05	38.9963	0	1078.02	211.101	593.694	23.8079	1386.46	0.161208	1.40959	0.195822	0.355572	0.0401013	0.139582	0.103184
BRH860748	HC	10.5	HDL	mHDL 10-13 nm	7-13 nm	5.44041e+06	1.61269e+06	1.22034e+06	2.79793e+06	657742	2.17617e+06	122832	38398.3	863331	45037.1	37590.5	1708.63	2700.56	10487.4	1.30155	2944.56	8212.88	1239.3	130467	24663.5	2.28556	25825.6	5.94658	11905.4	80585.5	5036.68	1650.34	15995.4										0.16569					0.138859	0.103481
BRH860748	HC	11	HDL	mHDL 10-13 nm	7-13 nm	5.44041e+06	1.61269e+06	1.22034e+06	2.79793e+06	657742	2.17617e+06	122832	38398.3	863331	45037.1	37590.5	1708.63	2700.56	10487.4	1.30155	2944.56	8212.88	1239.3	127865	25103.9	2.28469	25815.7	5.86673	11801.4	80111.5	4642.51	1624.7	16384.7	3815.04	2402.17	32.83	0	1096.44	227.857	715.473	36.6621	954.989	0.170113	1.58816	0.207815	0.31847	0.0512417	0.142994	0.103122
BRH860748	HC	11.5	HDL	mHDL 10-13 nm	7-13 nm	5.44041e+06	1.61269e+06	1.22034e+06	2.79793e+06	657742	2.17617e+06	122832	38398.3	863331	45037.1	37590.5	1708.63	2700.56	10487.4	1.30155	2944.56	8212.88	1239.3	122148	23953.4	2.3296	26323.1	5.60326	10336.3	77686.1	4797.27	1435.88	15571.1	3228.05	1714.2	33.592		788.601	180.153	578.988	49.6624		0.168942	1.88313	0.228447	0.311152	0.0857745	0.141758	0.0942171
BRH860748	HC	12	HDL	mHDL 10-13 nm	7-13 nm	5.44041e+06	1.61269e+06	1.22034e+06	2.79793e+06	657742	2.17617e+06	122832	38398.3	863331	45037.1	37590.5	1708.63	2700.56	10487.4	1.30155	2944.56	8212.88	1239.3	102297	20630.7	2.19521	24804.6	4.71634	10312	67055.7	3876.67	1310.51	14831.7	1989.21	975.597	24.6792		464.613	110.566	402.349	64.3231		0.165742	2.03897	0.237974	0.274801	0.159869	0.152273	0.106001
BRH860748	HC	12.5	HDL	mHDL 10-13 nm	7-13 nm	5.44041e+06	1.61269e+06	1.22034e+06	2.79793e+06	657742	2.17617e+06	122832	38398.3	863331	45037.1	37590.5	1708.63	2700.56	10487.4	1.30155	2944.56	8212.88	1239.3	69998.8	15612.8	1.88371	21284.9	3.28941	8575.58	46778.5	2736.58	1026.47	9824.59										0.176463					0.14248	0.12452
BRH860748	HC	14	E	E 13-18 nm	13-18	5.44041e+06	1.61269e+06	1.22034e+06	2.79793e+06	657742	2.17617e+06	122832	38398.3	863331	45037.1	37590.5	1708.63	2700.56	10487.4	1.30155	2944.56	8212.88	1239.3	75898.5	18445.1	3.50039	39552.5	3.62967	14305	54157.8	3374.5	998.784	11870.8	954.365	471.185	9.9521		164.519	51.3426	203.02	59.9927		0.168259	2.02546	0.312078	0.252894	0.295501	0.140107	0.169045
BRH860748	HC	15	E	E 13-18 nm	13-18	5.44041e+06	1.61269e+06	1.22034e+06	2.79793e+06	657742	2.17617e+06	122832	38398.3	863331	45037.1	37590.5	1708.63	2700.56	10487.4	1.30155	2944.56	8212.88	1239.3	24991.8	6463.56			1.21138	6140.81	17224.1	1112.02	322.462	4202.75	686.313	337.237	0	0	102.115	25.1509	134.37	41.2931			2.03511	0.246299	0.187177	0.307309	0.14487	0.211938
BRH860748	HC	16	E	E 13-18 nm	13-18	5.44041e+06	1.61269e+06	1.22034e+06	2.79793e+06	657742	2.17617e+06	122832	38398.3	863331	45037.1	37590.5	1708.63	2700.56	10487.4	1.30155	2944.56	8212.88	1239.3	33352	9589.76			1.65667	11855.4	25590.5	1765.35	524.591	6239.49	447.861	253.538	0	0	0	25.9459	87.9877	25.817			1.76645		0.294881	0.293416	0.135667	0.258096
BRH860748	HC	17	E	E 13-18 nm	13-18	5.44041e+06	1.61269e+06	1.22034e+06	2.79793e+06	657742	2.17617e+06	122832	38398.3	863331	45037.1	37590.5	1708.63	2700.56	10487.4	1.30155	2944.56	8212.88	1239.3	14652.5	4169.51			0.726014	5475.1	11012.2	793.657	150.626	2553.9	389.921	219.71	0	0	0	10.1128	93.8946	15.9216			1.7747		0.107704	0.169569	0.127741	0.274193
BRH860748	HC	18	E	sLDL 18-23 nm	13-18	5.44041e+06	1.61269e+06	1.22034e+06	2.79793e+06	657742	2.17617e+06	122832	38398.3	863331	45037.1	37590.5	1708.63	2700.56	10487.4	1.30155	2944.56	8212.88	1239.3	15756.9	4424.01			0.778253	5259.75	10033.8	740.306	269.194	2512.04	287.544	207.312	0	35.3643	35.2104	34.6397	128.569	11.55			1.38701	0.983792	0.269425	0.089835	0.133463	0.279793
BRH860748	HC	19	LDL	sLDL 18-23 nm	18-30	5.44041e+06	1.61269e+06	1.22034e+06	2.79793e+06	657742	2.17617e+06	122832	38398.3	863331	45037.1	37590.5	1708.63	2700.56	10487.4	1.30155	2944.56	8212.88	1239.3	36727.8	11274	1.67464	18922.4	1.85401	5714.75	16192.9	1054.08	283.751	5535.5	244.402	0	0	87.1203	98.8195	81.8618	211.746	17.4754	57.7332	0.265442		0.828397	0.386603	0.08253	0.19228	0.198752
BRH860748	HC	20	LDL	sLDL 18-23 nm	18-30	5.44041e+06	1.61269e+06	1.22034e+06	2.79793e+06	657742	2.17617e+06	122832	38398.3	863331	45037.1	37590.5	1708.63	2700.56	10487.4	1.30155	2944.56	8212.88	1239.3	152380	47601.2	2.8604	32320.9	7.72647	7674.36	48339.4	2540.61	749.242	23170.1	79.5661	0	0	123.452	126.232	97.0941	294.613	13.8289	119.496	0.361716		0.76917	0.329565	0.0469392	0.280899	0.0931543
BRH860748	HC	21	LDL	sLDL 18-23 nm	18-30	5.44041e+06	1.61269e+06	1.22034e+06	2.79793e+06	657742	2.17617e+06	122832	38398.3	863331	45037.1	37590.5	1708.63	2700.56	10487.4	1.30155	2944.56	8212.88	1239.3	363333	108531	5.94388	67162.5	18.2164	12292.6	104405	5583.01	1568.48	57621.1	75.0312	0	0	194.035	149.666	139.15	384.285	15.828	219.196	0.361589		0.929734	0.3621	0.0411882	0.317489	0.0678151
BRH860748	HC	22	LDL	sLDL 18-23 nm	18-30	5.44041e+06	1.61269e+06	1.22034e+06	2.79793e+06	657742	2.17617e+06	122832	38398.3	863331	45037.1	37590.5	1708.63	2700.56	10487.4	1.30155	2944.56	8212.88	1239.3	558990	166244	9.74313	110092	27.9956	16608.2	152298	8300.61	2196.91	84907.9										0.363594					0.321209	0.062907
BRH860748	HC	23	LDL	lLDL 23-30 nm	18-30	5.44041e+06	1.61269e+06	1.22034e+06	2.79793e+06	657742	2.17617e+06	122832	38398.3	863331	45037.1	37590.5	1708.63	2700.56	10487.4	1.30155	2944.56	8212.88	1239.3	592291	180484	10.8659	122778	29.8437	17806.5	158135	8807.56	2317.97	93222.1	0	0	0	356.49	239.69	175.663	526.681	26.688	273.622	0.370117		0.732874	0.333528	0.050672	0.332559	0.0636013
BRH860748	HC	24	LDL	lLDL 23-30 nm	18-30	5.44041e+06	1.61269e+06	1.22034e+06	2.79793e+06	657742	2.17617e+06	122832	38398.3	863331	45037.1	37590.5	1708.63	2700.56	10487.4	1.30155	2944.56	8212.88	1239.3	484366	156091	8.81004	99548.4	24.7586	21169.4	143429	8136.44	2362.36	82479.8	0	0	0	399.328	318.969	203.194	631.246	39.4505	213.477	0.377015		0.637032	0.321893	0.0624963	0.320174	0.0822783
BRH860748	HC	25	LDL	lLDL 23-30 nm	18-30	5.44041e+06	1.61269e+06	1.22034e+06	2.79793e+06	657742	2.17617e+06	122832	38398.3	863331	45037.1	37590.5	1708.63	2700.56	10487.4	1.30155	2944.56	8212.88	1239.3	381711	122785	6.6788	75466.7	19.5021	15023.7	108279	5646.88	1628.69	64286.9	0	0		345.788	231.962	162.076	507.109	41.1184	148.981	0.383702		0.69872	0.319608	0.081084	0.329866	0.0771845
BRH860748	HC	26	LDL	lLDL 23-30 nm	18-30	5.44041e+06	1.61269e+06	1.22034e+06	2.79793e+06	657742	2.17617e+06	122832	38398.3	863331	45037.1	37590.5	1708.63	2700.56	10487.4	1.30155	2944.56	8212.88	1239.3	223572	75794.2	4.16107	47017.8	11.5837	11101.3	61067.7	3219.61	1048.51	37173.7										0.402293					0.327155	0.0978202
BRH860748	HC	27	LDL	lLDL 23-30 nm	18-30	5.44041e+06	1.61269e+06	1.22034e+06	2.79793e+06	657742	2.17617e+06	122832	38398.3	863331	45037.1	37590.5	1708.63	2700.56	10487.4	1.30155	2944.56	8212.88	1239.3	133736	49295.3	2.89462	32707.6	7.09356	9360.77	37735.2	1972.02	679.531	26380.2	0	0	0	256.709	171.328	124.479	304.844	44.0098	53.1519	0.411543		0.726555	0.408338	0.144369	0.346466	0.123092
BRH860748	HC	28	LDL	lLDL 23-30 nm	18-30	5.44041e+06	1.61269e+06	1.22034e+06	2.79793e+06	657742	2.17617e+06	122832	38398.3	863331	45037.1	37590.5	1708.63	2700.56	10487.4	1.30155	2944.56	8212.88	1239.3	102166	42490.5	2.66698	30135.4	5.61987	8788.14	31243.1	1626.7	587.009	20596.5	0	0		153.497	99.8725	67.5796	155.8	35.1864	35.1972	0.438858		0.676658	0.433757	0.225843	0.32769	0.139992
BRH860748	HC	30	LDL	rLp >30 nm	18-30	5.44041e+06	1.61269e+06	1.22034e+06	2.79793e+06	657742	2.17617e+06	122832	38398.3	863331	45037.1	37590.5	1708.63	2700.56	10487.4	1.30155	2944.56	8212.88	1239.3	86913	38671.3	2.66028	30059.7	4.88575	8445.07	25581.1	1460.04	597.77	17891	0	0		91.6559	0	30.6199	35.4825	21.0885	22.8403	0.457638			0.862957	0.594334	0.331398	0.156623
BRH860748	HC	31	rLp	rLp >30 nm	>30	5.44041e+06	1.61269e+06	1.22034e+06	2.79793e+06	657742	2.17617e+06	122832	38398.3	863331	45037.1	37590.5	1708.63	2700.56	10487.4	1.30155	2944.56	8212.88	1239.3	77984.8	31391.8	2.34506	26497.8	4.24643	7554.91	20899.4	1140.61	376.821	13574.5										0.432573					0.311653	0.173666
BRH860748	HC	38	rLp	rLp >30 nm	>30	5.44041e+06	1.61269e+06	1.22034e+06	2.79793e+06	657742	2.17617e+06	122832	38398.3	863331	45037.1	37590.5	1708.63	2700.56	10487.4	1.30155	2944.56	8212.88	1239.3	230023	78723.2	4.71671	53296.1	11.9488	9939.82	60637.9	3115.85	902.356	39258.6	0	0		180.41	0	29.1421	0	18.5447	24.41	0.404655					0.344769	0.0873996
BRH860748	HC	39	rLp	rLp >30 nm	>30	5.44041e+06	1.61269e+06	1.22034e+06	2.79793e+06	657742	2.17617e+06	122832	38398.3	863331	45037.1	37590.5	1708.63	2700.56	10487.4	1.30155	2944.56	8212.88	1239.3	281080	106530	5.96198	67367	15.0305	13491.3	80475.2	4689.42	1328.91	48816.2	0	0		140.743	0	29.0632	0	18.5111	26.5801	0.436487					0.328019	0.0907664
BRH860748	HC	40	rLp	rLp >30 nm	>30	5.44041e+06	1.61269e+06	1.22034e+06	2.79793e+06	657742	2.17617e+06	122832	38398.3	863331	45037.1	37590.5	1708.63	2700.56	10487.4	1.30155	2944.56	8212.88	1239.3	205464	81283.5	4.53633	51258	11.1288	11551.6	52029.1	3067.47	884.577	33254.3	0	0		73.5132	0	0	0	0	17.225	0.464089					0.329893	0.114737
BRH860750	HC	6.5	ALB	ALB <7nm	<7 nm	5.29793e+06	1.51813e+06	1.22599e+06	2.81088e+06	682735	2.36952e+06	152230	59057.4	634216	53914.8	38591.1	2365.36	2444.52	12504.9	0.889368	5414.97	12209.4	1443.08			2.63281	29749.3		4530.48	762.801	471.31	339.929	435.439	737.757	0	81.8341	9.65927	0	0	0	0							0.0665232	0.692992
BRH860750	HC	6.8	ALB	ALB <7nm	<7 nm	5.29793e+06	1.51813e+06	1.22599e+06	2.81088e+06	682735	2.36952e+06	152230	59057.4	634216	53914.8	38591.1	2365.36	2444.52	12504.9	0.889368	5414.97	12209.4	1443.08	8931.02	3814.67	3.1276	35340.1	0.49305	93974.2	11928	807.884	532.916	2803.96	1098.05	385.136	159.626	28.755	0	0	0	0	1247.58	0.0323076	2.85107				0.0254526	0.854096
BRH860750	HC	7	HDL	sHDL 7-10 nm	7-13 nm	5.29793e+06	1.51813e+06	1.22599e+06	2.81088e+06	682735	2.36952e+06	152230	59057.4	634216	53914.8	38591.1	2365.36	2444.52	12504.9	0.889368	5414.97	12209.4	1443.08	47393.1	12949.7	3.46907	39198.5	2.3287	179797	42748.1	1937	1438.12	8047.34	3289.29	1549.78	660.33	0	0	0	0	0	2509.97	0.0518869	2.12242				0.0343621	0.768684
BRH860750	HC	7.5	HDL	sHDL 7-10 nm	7-13 nm	5.29793e+06	1.51813e+06	1.22599e+06	2.81088e+06	682735	2.36952e+06	152230	59057.4	634216	53914.8	38591.1	2365.36	2444.52	12504.9	0.889368	5414.97	12209.4	1443.08	41735.6	8958.14	1.85789	20993.1	1.95423	58620.6	33255.3	1631.2	1092.76	5568.62	2237.89	1157.09	439.391	13.2146	0	0	0	0	1469.81	0.0800434	1.93407				0.0555514	0.585512
BRH860750	HC	8	HDL	sHDL 7-10 nm	7-13 nm	5.29793e+06	1.51813e+06	1.22599e+06	2.81088e+06	682735	2.36952e+06	152230	59057.4	634216	53914.8	38591.1	2365.36	2444.52	12504.9	0.889368	5414.97	12209.4	1443.08	167149	28918.3	4.31465	48753.1	7.55209	56136.7	124244	7476.04	3355.22	17664.4	7882.67	5415.17	444.153	17.3483	499.9	151.468	95.332	0	4196.95	0.114562	1.45567	0.302996	1.58884	0	0.0845385	0.268992
BRH860750	HC	8.5	HDL	sHDL 7-10 nm	7-13 nm	5.29793e+06	1.51813e+06	1.22599e+06	2.81088e+06	682735	2.36952e+06	152230	59057.4	634216	53914.8	38591.1	2365.36	2444.52	12504.9	0.889368	5414.97	12209.4	1443.08	134478	22121.4	2.57967	29148.9	6.03079	17898.2	101138	6702.84	2679.71	13545	3858.57	2837.26	48.0049	0	433.253	108.201	213.477	0	2237.7	0.125871	1.35996	0.249741	0.506851	0	0.0953936	0.126208
BRH860750	HC	9	HDL	sHDL 7-10 nm	7-13 nm	5.29793e+06	1.51813e+06	1.22599e+06	2.81088e+06	682735	2.36952e+06	152230	59057.4	634216	53914.8	38591.1	2365.36	2444.52	12504.9	0.889368	5414.97	12209.4	1443.08	166250	27207.6	2.96188	33467.6	7.45012	17238.1	120681	8117.52	3245.43	16625	4180.47	3856.99	44.6611	0	831.379	220.676	354.643	0	2302.12	0.131074	1.08387	0.265434	0.622248	0	0.100191	0.104014
BRH860750	HC	9.5	HDL	sHDL 7-10 nm	7-13 nm	5.29793e+06	1.51813e+06	1.22599e+06	2.81088e+06	682735	2.36952e+06	152230	59057.4	634216	53914.8	38591.1	2365.36	2444.52	12504.9	0.889368	5414.97	12209.4	1443.08	432584	68950.4	7.49662	84707.5	19.3125	35391.2	283986	18993.5	7869.73	39211.1	10964.3	8416.3	205.415	8.50395	3117.91	1025.35	1948.51	0	4907.08	0.138855	1.30274	0.328856	0.52622	0	0.101713	0.0919176
BRH860750	HC	10	HDL	mHDL 10-13 nm	7-13 nm	5.29793e+06	1.51813e+06	1.22599e+06	2.81088e+06	682735	2.36952e+06	152230	59057.4	634216	53914.8	38591.1	2365.36	2444.52	12504.9	0.889368	5414.97	12209.4	1443.08	181604	31734.5	2.8662	32386.4	8.21764	13786.7	125136	8684.64	3486.17	17449	4877.87	3793.49	104.797	8.63644	1764.2	598.11	1321.34	0	1834.67	0.148428	1.28585	0.339026	0.452653	0	0.103515	0.0818897
BRH860750	HC	11	HDL	mHDL 10-13 nm	7-13 nm	5.29793e+06	1.51813e+06	1.22599e+06	2.81088e+06	682735	2.36952e+06	152230	59057.4	634216	53914.8	38591.1	2365.36	2444.52	12504.9	0.889368	5414.97	12209.4	1443.08	148458	26990	2.53966	28696.7	6.7591	11641.6	102970	7195.05	2644.63	14372.2	2869.63	2022.87	60.2971		1057.3	476.78	1176.3	102.87		0.153052	1.4186	0.450941	0.405322	0.0874518	0.103515	0.0839518
BRH860750	HC	11.5	HDL	mHDL 10-13 nm	7-13 nm	5.29793e+06	1.51813e+06	1.22599e+06	2.81088e+06	682735	2.36952e+06	152230	59057.4	634216	53914.8	38591.1	2365.36	2444.52	12504.9	0.889368	5414.97	12209.4	1443.08	122743	22857.3	2.29809	25967.1	5.60971	10120.5	88721.5	6334.15	2271.29	12706	2267.51	1962.16	26.6877	0	836.746	394.075	979.527	180.476	737.173	0.150976	1.15562	0.470961	0.402311	0.184248	0.105734	0.0843225
BRH860750	HC	12	HDL	mHDL 10-13 nm	7-13 nm	5.29793e+06	1.51813e+06	1.22599e+06	2.81088e+06	682735	2.36952e+06	152230	59057.4	634216	53914.8	38591.1	2365.36	2444.52	12504.9	0.889368	5414.97	12209.4	1443.08	96999	18883	2.08173	23522.4	4.46547	7930.13	71526.8	4745.35	1851.5	10364.2	1556.84	1369.21	21.41	0	568.114	272.84	725.958	176.915	500.568	0.155027	1.13704	0.480256	0.375835	0.243698	0.107478	0.0823382
BRH860750	HC	12.5	HDL	mHDL 10-13 nm	7-13 nm	5.29793e+06	1.51813e+06	1.22599e+06	2.81088e+06	682735	2.36952e+06	152230	59057.4	634216	53914.8	38591.1	2365.36	2444.52	12504.9	0.889368	5414.97	12209.4	1443.08	70391.3	14686.9	1.96333	22184.6	3.27936	6539.43	55762.1	3568.35	1317.3	7781.66										0.155569					0.103784	0.0873243
BRH860750	HC	14	E	E 13-18 nm	13-18	5.29793e+06	1.51813e+06	1.22599e+06	2.81088e+06	682735	2.36952e+06	152230	59057.4	634216	53914.8	38591.1	2365.36	2444.52	12504.9	0.889368	5414.97	12209.4	1443.08	80656.3	19477.6	3.70583	41873.8	3.86208	9382.57	63658.9	3831.5	1549.23	9303.79	1276.77	726.948	0	0	399.05	185.989	684.395	251.071	288.508	0.170321	1.75634	0.466081	0.271757	0.366851	0.106038	0.107068
BRH860750	HC	15	E	E 13-18 nm	13-18	5.29793e+06	1.51813e+06	1.22599e+06	2.81088e+06	682735	2.36952e+06	152230	59057.4	634216	53914.8	38591.1	2365.36	2444.52	12504.9	0.889368	5414.97	12209.4	1443.08	27680.2	7370.16	1.6946	19148	1.35247	4030.03	22338.4	1351.32	574.393	3604.43	717.295	684.299	0	0	141.824	72.8044	380.636	35.7006	98.4796	0.174495	1.04822	0.513343	0.191271	0.0937921	0.112975	0.126472
BRH860750	HC	16	E	E 13-18 nm	13-18	5.29793e+06	1.51813e+06	1.22599e+06	2.81088e+06	682735	2.36952e+06	152230	59057.4	634216	53914.8	38591.1	2365.36	2444.52	12504.9	0.889368	5414.97	12209.4	1443.08	22191.1	6041.4	1.62686	18382.6	1.0895	3489.14	16994.5	1047.71	414.317	2700.94	111.678	317.357	0	0	0	0	81.5977	0	52.7315	0.177843	0.3519		0	0	0.109564	0.141713
BRH860750	HC	17	E	E 13-18 nm	13-18	5.29793e+06	1.51813e+06	1.22599e+06	2.81088e+06	682735	2.36952e+06	152230	59057.4	634216	53914.8	38591.1	2365.36	2444.52	12504.9	0.889368	5414.97	12209.4	1443.08	36991.1	9658.97	3.50258	39577.2	1.79989	6567.69	26935.2	1695.27	632.613	4198.76	124.283	0	0	0	0	0	80.4005	0	73.6103	0.16435			0	0	0.104867	0.164236
BRH860750	HC	18	E	sLDL 18-23 nm	13-18	5.29793e+06	1.51813e+06	1.22599e+06	2.81088e+06	682735	2.36952e+06	152230	59057.4	634216	53914.8	38591.1	2365.36	2444.52	12504.9	0.889368	5414.97	12209.4	1443.08	26037.7	7064.13	1.84468	20843.9	1.27739	3324.79	14804.1	895.628	422.465	3028.56	0	285.362	0	15.2787	0	0	0	0	40.2543	0.205014	0				0.134721	0.148081
BRH860750	HC	19	LDL	sLDL 18-23 nm	18-30	5.29793e+06	1.51813e+06	1.22599e+06	2.81088e+06	682735	2.36952e+06	152230	59057.4	634216	53914.8	38591.1	2365.36	2444.52	12504.9	0.889368	5414.97	12209.4	1443.08	91057.9	27413.6	1.9528	22065.6	4.57412	4621.12	33577.2	1915.49	748.305	11059.8	0	0	0	44.5402	0	46.022	86.0057	0	78.8541	0.336236			0.535104	0	0.212979	0.0890993
BRH860750	HC	20	LDL	sLDL 18-23 nm	18-30	5.29793e+06	1.51813e+06	1.22599e+06	2.81088e+06	682735	2.36952e+06	152230	59057.4	634216	53914.8	38591.1	2365.36	2444.52	12504.9	0.889368	5414.97	12209.4	1443.08	212277	65561.4	3.08635	34874	10.7286	7851.66	66879.4	4170.75	1468.5	25207.1	0	0	0	164.172	131.492	85.2802	230.382	0	155.593	0.378682		0.648557	0.370168	0	0.238726	0.074452
BRH860750	HC	21	LDL	sLDL 18-23 nm	18-30	5.29793e+06	1.51813e+06	1.22599e+06	2.81088e+06	682735	2.36952e+06	152230	59057.4	634216	53914.8	38591.1	2365.36	2444.52	12504.9	0.889368	5414.97	12209.4	1443.08	337245	105169	4.49841	50829.4	17.0844	11202.1	102422	6468.1	2157.76	39519.5	0	0	0	268.589	182.151	159.963	324.679	0	210.366	0.390169		0.878188	0.492679	0	0.244267	0.0693252
BRH860750	HC	22	LDL	sLDL 18-23 nm	18-30	5.29793e+06	1.51813e+06	1.22599e+06	2.81088e+06	682735	2.36952e+06	152230	59057.4	634216	53914.8	38591.1	2365.36	2444.52	12504.9	0.889368	5414.97	12209.4	1443.08	440076	139511	5.62594	63569.9	22.3834	14864.2	126048	8131.23	2746.61	54854.9	0	0	0	677.777	434.134	360.782	666.087	93.8813	278.702	0.400866		0.83104	0.541644	0.140944	0.265424	0.0720119
BRH860750	HC	23	LDL	lLDL 23-30 nm	18-30	5.29793e+06	1.51813e+06	1.22599e+06	2.81088e+06	682735	2.36952e+06	152230	59057.4	634216	53914.8	38591.1	2365.36	2444.52	12504.9	0.889368	5414.97	12209.4	1443.08	457158	151803	6.13317	69301.3	23.5236	15591.4	138593	9572.35	3096.48	57993.6	0	0	0	219.69	163.001	104.64	236.367	0	200.978	0.411658		0.641956	0.442699	0	0.257896	0.0694203
BRH860750	HC	25	LDL	lLDL 23-30 nm	18-30	5.29793e+06	1.51813e+06	1.22599e+06	2.81088e+06	682735	2.36952e+06	152230	59057.4	634216	53914.8	38591.1	2365.36	2444.52	12504.9	0.889368	5414.97	12209.4	1443.08	382288	127920	5.27954	59655.8	19.7096	18285.3	121017	8032.01	2613.96	50007.3	0	0		108.303	0	65.8709	166.5	22.8467	125.816	0.404055			0.395622	0.137218	0.250057	0.091547
BRH860750	HC	26	LDL	lLDL 23-30 nm	18-30	5.29793e+06	1.51813e+06	1.22599e+06	2.81088e+06	682735	2.36952e+06	152230	59057.4	634216	53914.8	38591.1	2365.36	2444.52	12504.9	0.889368	5414.97	12209.4	1443.08	277352	93806.7	4.02355	45463.9	14.3389	14091	82972.4	5049.88	1738.09	34482.7										0.41435					0.249233	0.101973
BRH860750	HC	27	LDL	lLDL 23-30 nm	18-30	5.29793e+06	1.51813e+06	1.22599e+06	2.81088e+06	682735	2.36952e+06	152230	59057.4	634216	53914.8	38591.1	2365.36	2444.52	12504.9	0.889368	5414.97	12209.4	1443.08	190301	68461	2.99597	33852.8	10	8029.08	61945.8	3877.01	1345.68	26990.8										0.424998					0.264096	0.0786589
BRH860750	HC	28	LDL	lLDL 23-30 nm	18-30	5.29793e+06	1.51813e+06	1.22599e+06	2.81088e+06	682735	2.36952e+06	152230	59057.4	634216	53914.8	38591.1	2365.36	2444.52	12504.9	0.889368	5414.97	12209.4	1443.08	143725	52497.5	2.532	28610.1	7.58381	6384.67	46636.8	2596.12	969.673	19934.1										0.428514					0.26047	0.0835289
BRH860750	HC	29	LDL	lLDL 23-30 nm	18-30	5.29793e+06	1.51813e+06	1.22599e+06	2.81088e+06	682735	2.36952e+06	152230	59057.4	634216	53914.8	38591.1	2365.36	2444.52	12504.9	0.889368	5414.97	12209.4	1443.08	96885.6	38057.6	2.06464	23329.3	5.21755	6602.73	32767.7	1795.91	696.352	14714.8										0.434417					0.260039	0.116827
BRH860750	HC	31	rLp	rLp >30 nm	>30	5.29793e+06	1.51813e+06	1.22599e+06	2.81088e+06	682735	2.36952e+06	152230	59057.4	634216	53914.8	38591.1	2365.36	2444.52	12504.9	0.889368	5414.97	12209.4	1443.08	79416.3	31451.7	2.04702	23130.1	4.28689	4464.23	23829	1294.41	578.648	10490.3										0.448371					0.257981	0.109921
BRH860750	HC	32	rLp	rLp >30 nm	>30	5.29793e+06	1.51813e+06	1.22599e+06	2.81088e+06	682735	2.36952e+06	152230	59057.4	634216	53914.8	38591.1	2365.36	2444.52	12504.9	0.889368	5414.97	12209.4	1443.08	75182.4	28974.9	1.98214	22397	4.02678	4273	21707.8	1245.09	546.681	10269.2										0.436023					0.269901	0.112445
BRH860750	HC	38	rLp	rLp >30 nm	>30	5.29793e+06	1.51813e+06	1.22599e+06	2.81088e+06	682735	2.36952e+06	152230	59057.4	634216	53914.8	38591.1	2365.36	2444.52	12504.9	0.889368	5414.97	12209.4	1443.08	287100	100905	5.07626	57358.9	14.9928	9411.67	81791.2	5180.29	2079.67	36583.2	342.721	0	0	298.411	174.368	174.897	243.275	139.507	32.1343	0.429536		1.00304	0.718929	0.573455	0.270864	0.0697707
BRH860750	HC	39	rLp	rLp >30 nm	>30	5.29793e+06	1.51813e+06	1.22599e+06	2.81088e+06	682735	2.36952e+06	152230	59057.4	634216	53914.8	38591.1	2365.36	2444.52	12504.9	0.889368	5414.97	12209.4	1443.08	255634	89535.6	5.15448	58242.7	13.3374	8852.97	73448.8	4534.44	1611.18	31951.1	325.337	397.978	0	245.397	0	85.0473	231.659	106.769	26.5001	0.42053	0.817476		0.367123	0.460888	0.265347	0.0736129
BRH860750	HC	40	rLp	rLp >30 nm	>30	5.29793e+06	1.51813e+06	1.22599e+06	2.81088e+06	682735	2.36952e+06	152230	59057.4	634216	53914.8	38591.1	2365.36	2444.52	12504.9	0.889368	5414.97	12209.4	1443.08	159957	59382.7	3.484	39367.2	8.478	6957.05	48168.9	2874.95	932.751	20738.3	0	0	0	128.451	0	0	0	0	14.792	0.434539					0.260261	0.0874175
BRH860752	HC	6.5	ALB	ALB <7nm	<7 nm	5.49223e+06	1.6114e+06	564407	1.29404e+06	602265	2.54218e+06	91433.4	43943	698576	63027.5	26083.5	1276.13	1459.61	11611.9	1.0694	3313.85	4098.82	43.7418		2175.38	1.69242	19123.4		44730.7	8955.37	778.185	9.25711	1069.99	0	0	22.155	7.28264	0	0	62.2985	2.17496					0	0.034912	0.0192446	0.805516
BRH860752	HC	6.8	ALB	ALB <7nm	<7 nm	5.49223e+06	1.6114e+06	564407	1.29404e+06	602265	2.54218e+06	91433.4	43943	698576	63027.5	26083.5	1276.13	1459.61	11611.9	1.0694	3313.85	4098.82	43.7418	9926.78	5498.28	0.554993	6271.1	0.601153	105222	17038.9	558.77	176.398	2490.77	557.003	334.475	103.355	10.2316	0	0	30.8707	0	677.441	0.0428286	1.6653		0	0	0.0198281	0.838673
BRH860752	HC	7	HDL	sHDL 7-10 nm	7-13 nm	5.49223e+06	1.6114e+06	564407	1.29404e+06	602265	2.54218e+06	91433.4	43943	698576	63027.5	26083.5	1276.13	1459.61	11611.9	1.0694	3313.85	4098.82	43.7418	51625.6	14548.8	1.12988	12767	2.55387	159895	54775.4	1959.8	778.192	7175.54	1031.89	766.695	229.758	7.19058	0	0	30.7564	0	1674.67	0.0616322	1.3459		0	0	0.0319219	0.712208
BRH860752	HC	7.5	HDL	sHDL 7-10 nm	7-13 nm	5.49223e+06	1.6114e+06	564407	1.29404e+06	602265	2.54218e+06	91433.4	43943	698576	63027.5	26083.5	1276.13	1459.61	11611.9	1.0694	3313.85	4098.82	43.7418	53122.7	9642.45	0.67387	7614.35	2.41075	34427.2	42339.8	1472.46	716.585	5736.7	4888.79	4137.58	629.383	13.2165	128.721	31.049	94.5829	0	2347.74	0.100197	1.18156	0.24121	0.328272	0	0.0677	0.406785
BRH860752	HC	8	HDL	sHDL 7-10 nm	7-13 nm	5.49223e+06	1.6114e+06	564407	1.29404e+06	602265	2.54218e+06	91433.4	43943	698576	63027.5	26083.5	1276.13	1459.61	11611.9	1.0694	3313.85	4098.82	43.7418	257618	39845.4	2.03592	23004.8	11.409	27612.6	171267	6371.53	3138.97	24103.4	4910.31	3591.67	89.9123	0	301.355	66.6555	71.1286	0	4131.34	0.136886	1.36714	0.221186	0.937113	0	0.103655	0.118893
BRH860752	HC	8.5	HDL	sHDL 7-10 nm	7-13 nm	5.49223e+06	1.6114e+06	564407	1.29404e+06	602265	2.54218e+06	91433.4	43943	698576	63027.5	26083.5	1276.13	1459.61	11611.9	1.0694	3313.85	4098.82	43.7418	233164	39631.6	1.56321	17663.4	10.4715	12295.3	145767	5551.27	2907.61	20697.1	6354.39	3364.07	36.7671	6.53919	683.923	159.311	132.591	0	3343.85	0.164404	1.8889	0.232936	1.20152	0	0.110538	0.0657474
BRH860752	HC	9	HDL	sHDL 7-10 nm	7-13 nm	5.49223e+06	1.6114e+06	564407	1.29404e+06	602265	2.54218e+06	91433.4	43943	698576	63027.5	26083.5	1276.13	1459.61	11611.9	1.0694	3313.85	4098.82	43.7418	317149	56105.8	2.25297	25457.2	14.3329	12767.5	187969	7551.99	3760.3	27619.3	7931.96	3118.4	39.0078	6.4298	1249.54	306.086	253.511	0	3662.62	0.17831	2.5436	0.244958	1.20738	0	0.115228	0.0533322
BRH860752	HC	9.5	HDL	sHDL 7-10 nm	7-13 nm	5.49223e+06	1.6114e+06	564407	1.29404e+06	602265	2.54218e+06	91433.4	43943	698576	63027.5	26083.5	1276.13	1459.61	11611.9	1.0694	3313.85	4098.82	43.7418	338808	61286.8	2.61375	29533.9	15.3668	13864.4	216305	7647.32	4123.73	31874.4	8422.37	2518.81	36.28	6.63948	1560.73	410.209	392.895	0	3343.12	0.173629	3.34379	0.262832	1.04407	0	0.116397	0.0506921
BRH860752	HC	10	HDL	mHDL 10-13 nm	7-13 nm	5.49223e+06	1.6114e+06	564407	1.29404e+06	602265	2.54218e+06	91433.4	43943	698576	63027.5	26083.5	1276.13	1459.61	11611.9	1.0694	3313.85	4098.82	43.7418	314675	59338.9	2.34542	26501.9	14.3708	12495.3	201658	7806.21	3910.16	30719.1	7827.88	2213.95	23.6236	6.38698	1704.66	481.429	460.961	0	2652.15	0.179997	3.53571	0.282419	1.0444	0	0.11971	0.0487536
BRH860752	HC	10.5	HDL	mHDL 10-13 nm	7-13 nm	5.49223e+06	1.6114e+06	564407	1.29404e+06	602265	2.54218e+06	91433.4	43943	698576	63027.5	26083.5	1276.13	1459.61	11611.9	1.0694	3313.85	4098.82	43.7418	321088	63611	2.35786	26642.5	14.7885	12217	204458	9113.78	4014.86	33174	6636.51	1827.61	18.902	6.45104	1476.03	434.869	424.27	0	2198.87	0.188566	3.63126	0.29462	1.02498	0	0.126136	0.0465097
BRH860752	HC	11	HDL	mHDL 10-13 nm	7-13 nm	5.49223e+06	1.6114e+06	564407	1.29404e+06	602265	2.54218e+06	91433.4	43943	698576	63027.5	26083.5	1276.13	1459.61	11611.9	1.0694	3313.85	4098.82	43.7418	243668	50303.2	1.77135	20015.2	11.3054	10159.1	159716	7724.47	3190.42	27586	4815.27	1477.12	16.6294	6.24725	1157.69	368.323	329.603	0	1451.5	0.190478	3.25991	0.318153	1.11748	0	0.132374	0.0488094
BRH860752	HC	11.5	HDL	mHDL 10-13 nm	7-13 nm	5.49223e+06	1.6114e+06	564407	1.29404e+06	602265	2.54218e+06	91433.4	43943	698576	63027.5	26083.5	1276.13	1459.61	11611.9	1.0694	3313.85	4098.82	43.7418	136499	29139.7	1.2267	13861	6.37228	7361.43	85595.1	4111.78	1612.07	14470.5	3092.4	1040.79	16.0683	6.32607	664.19	235.801	229.829	0	737.656	0.200475	2.9712	0.355021	1.02599	0	0.127872	0.0651317
BRH860752	HC	12	HDL	mHDL 10-13 nm	7-13 nm	5.49223e+06	1.6114e+06	564407	1.29404e+06	602265	2.54218e+06	91433.4	43943	698576	63027.5	26083.5	1276.13	1459.61	11611.9	1.0694	3313.85	4098.82	43.7418	64024.4	15203.3	0.757318	8557.26	3.05149	5503.11	41236.2	2146.05	714.963	7721.33	1670.55	571.436	14.2842	0	347.782	129.567	132.714	0	326.241	0.20923	2.92343	0.372551	0.976283	0	0.134682	0.0961086
BRH860752	HC	12.5	HDL	mHDL 10-13 nm	7-13 nm	5.49223e+06	1.6114e+06	564407	1.29404e+06	602265	2.54218e+06	91433.4	43943	698576	63027.5	26083.5	1276.13	1459.61	11611.9	1.0694	3313.85	4098.82	43.7418	39999	9962.53	0.599844	6777.9	1.92533	4801.94	29043.3	1287.48	426.459	5154.12	1009.65	433.965	0	0	214.995	79.7581	93.87	0	189.178	0.197814	2.32657	0.370977	0.849666	0	0.126573	0.118071
BRH860752	HC	14	E	E 13-18 nm	13-18	5.49223e+06	1.6114e+06	564407	1.29404e+06	602265	2.54218e+06	91433.4	43943	698576	63027.5	26083.5	1276.13	1459.61	11611.9	1.0694	3313.85	4098.82	43.7418	57491.2	14798.9	1.19327	13483.3	2.78685	8824.95	43648.8	1907.35	595.593	7570.83	1393.81	686.886	0	6.12765	305.885	106.027	152.517	0	201.667	0.191823	2.02917	0.346623	0.69518	0	0.121017	0.141238
BRH860752	HC	15	E	E 13-18 nm	13-18	5.49223e+06	1.6114e+06	564407	1.29404e+06	602265	2.54218e+06	91433.4	43943	698576	63027.5	26083.5	1276.13	1459.61	11611.9	1.0694	3313.85	4098.82	43.7418	19603.1	5579.15	0.520088	5876.7	0.971978	4104.77	15351.4	706.561	166.703	2584.63	468.69	0	0	0	115.876	38.4364	66.5732	0	55.3483	0.198317		0.331702	0.577356	0	0.112769	0.179315
BRH860752	HC	16	E	E 13-18 nm	13-18	5.49223e+06	1.6114e+06	564407	1.29404e+06	602265	2.54218e+06	91433.4	43943	698576	63027.5	26083.5	1276.13	1459.61	11611.9	1.0694	3313.85	4098.82	43.7418	16782.3	4637.84	0.516851	5840.12	0.826472	4028.99	13082.9	494.221	145.948	2084.69	414.059	0	0	0	104.809	31.3369	66.3005	0	39.8576	0.189319		0.29899	0.47265	0	0.105063	0.203302
BRH860752	HC	17	E	E 13-18 nm	13-18	5.49223e+06	1.6114e+06	564407	1.29404e+06	602265	2.54218e+06	91433.4	43943	698576	63027.5	26083.5	1276.13	1459.61	11611.9	1.0694	3313.85	4098.82	43.7418	15287	4206.79	0.505666	5713.74	0.752104	3869.57	12135.3	612.053	152.066	1913.48	410.14	0	0	6.04219	88.3799	29.7132	64.8529	0	32.9052	0.182946		0.336198	0.458163	0	0.102392	0.207321
BRH860752	HC	18	E	sLDL 18-23 nm	13-18	5.49223e+06	1.6114e+06	564407	1.29404e+06	602265	2.54218e+06	91433.4	43943	698576	63027.5	26083.5	1276.13	1459.61	11611.9	1.0694	3313.85	4098.82	43.7418	49967	14741.1	1.37532	15540.3	2.49871	8443.02	32032.6	1066.8	310.841	7220.95	253.408	0	0	18.0362	82.8615	13.548	58.4879	0	65.1901	0.233513		0.163502	0.231637	0	0.147108	0.172218
BRH860752	HC	19	LDL	sLDL 18-23 nm	18-30	5.49223e+06	1.6114e+06	564407	1.29404e+06	602265	2.54218e+06	91433.4	43943	698576	63027.5	26083.5	1276.13	1459.61	11611.9	1.0694	3313.85	4098.82	43.7418	134061	46571.1	1.17074	13228.7	6.9902	5880.14	45973.8	1075.55	612.608	20129.3	115.736	0	0	67.9718	81.2899	29.1347	59.153	0	108.529	0.421478		0.358405	0.492532	0	0.273197	0.0799046
BRH860752	HC	20	LDL	sLDL 18-23 nm	18-30	5.49223e+06	1.6114e+06	564407	1.29404e+06	602265	2.54218e+06	91433.4	43943	698576	63027.5	26083.5	1276.13	1459.61	11611.9	1.0694	3313.85	4098.82	43.7418	305138	104838	2.10714	23809.5	15.8631	8707.74	88797.8	2378.38	1102.07	41904.6	0	0	0	113.328	100.113	36.4119	62.4289	0	189.253	0.452171		0.363708	0.583254	0	0.293234	0.0610092
BRH860752	HC	21	LDL	sLDL 18-23 nm	18-30	5.49223e+06	1.6114e+06	564407	1.29404e+06	602265	2.54218e+06	91433.4	43943	698576	63027.5	26083.5	1276.13	1459.61	11611.9	1.0694	3313.85	4098.82	43.7418	498861	177217	3.53844	39982.4	26.1713	13332.6	138973	3573.5	2065.55	67172.2	0	0	0	143.72	115.888	38.1238	63.993	0	258.44	0.473152		0.328973	0.59575	0	0.298359	0.0592926
BRH860752	HC	22	LDL	sLDL 18-23 nm	18-30	5.49223e+06	1.6114e+06	564407	1.29404e+06	602265	2.54218e+06	91433.4	43943	698576	63027.5	26083.5	1276.13	1459.61	11611.9	1.0694	3313.85	4098.82	43.7418	524972	185380	3.67193	41490.7	27.4958	14263.8	135644	3948.45	2382.42	78517.9	0	0	0	207.185	108.609	40.4009	65.1676	0	241.727	0.472076		0.371985	0.619954	0	0.334432	0.0608291
BRH860752	HC	23	LDL	lLDL 23-30 nm	18-30	5.49223e+06	1.6114e+06	564407	1.29404e+06	602265	2.54218e+06	91433.4	43943	698576	63027.5	26083.5	1276.13	1459.61	11611.9	1.0694	3313.85	4098.82	43.7418	393217	145077	2.49452	28186.6	20.8487	11222	108323	2883.54	1730.12	60196.5	0	0	0	157.419	109.071	39.6451	62.4049	0	159.993	0.48712		0.363479	0.635289	0	0.326493	0.0609409
BRH860752	HC	25	LDL	lLDL 23-30 nm	18-30	5.49223e+06	1.6114e+06	564407	1.29404e+06	602265	2.54218e+06	91433.4	43943	698576	63027.5	26083.5	1276.13	1459.61	11611.9	1.0694	3313.85	4098.82	43.7418	245828	95660.5	1.82559	20628.1	13.2363	7653.17	65749.9	1671.33	963.59	37656.7	0	0	0	94.5022	41.568	32.6345	57.2376	0	77.8154	0.512713		0.785087	0.570158	0	0.331174	0.0673895
BRH860752	HC	26	LDL	lLDL 23-30 nm	18-30	5.49223e+06	1.6114e+06	564407	1.29404e+06	602265	2.54218e+06	91433.4	43943	698576	63027.5	26083.5	1276.13	1459.61	11611.9	1.0694	3313.85	4098.82	43.7418	130924	53629.8	1.14402	12926.8	7.15878	5497.09	38050.1	917.169	611.094	19588.3	0	0	0	57.9219	0	12.6519	53.1064	0	38.4794	0.521833			0.238238	0	0.302886	0.0851046
BRH860752	HC	27	LDL	lLDL 23-30 nm	18-30	5.49223e+06	1.6114e+06	564407	1.29404e+06	602265	2.54218e+06	91433.4	43943	698576	63027.5	26083.5	1276.13	1459.61	11611.9	1.0694	3313.85	4098.82	43.7418	87481.8	37559.1	0.901288	10184	4.85368	4905.77	27675.8	641.913	405.377	14288.2	0	0	0	35.8052	0	0	27.8187	0	23.6824	0.517522			0	0	0.298141	0.102492
BRH860752	HC	28	LDL	lLDL 23-30 nm	18-30	5.49223e+06	1.6114e+06	564407	1.29404e+06	602265	2.54218e+06	91433.4	43943	698576	63027.5	26083.5	1276.13	1459.61	11611.9	1.0694	3313.85	4098.82	43.7418	65368.4	29179	0.827047	9345.16	3.67218	4323.61	20516.3	491.897	304.272	10907.9	0	0	0	28.9218	0	0	27.2114	0	16.3725	0.526342			0	0	0.298437	0.118439
BRH860752	HC	29	LDL	lLDL 23-30 nm	18-30	5.49223e+06	1.6114e+06	564407	1.29404e+06	602265	2.54218e+06	91433.4	43943	698576	63027.5	26083.5	1276.13	1459.61	11611.9	1.0694	3313.85	4098.82	43.7418	54510.6	25079.2	0.731709	8267.9	3.09267	4269.37	17282.9	432.452	312.912	9059.67										0.532865					0.288862	0.136295
BRH860752	HC	31	rLp	rLp >30 nm	>30	5.49223e+06	1.6114e+06	564407	1.29404e+06	602265	2.54218e+06	91433.4	43943	698576	63027.5	26083.5	1276.13	1459.61	11611.9	1.0694	3313.85	4098.82	43.7418	42447	20739.3	0.72432	8184.41	2.45757	4251.12	14783.7	363.667	349.267	7268.86	0	0	0	14.8312	0	0	24.2371	0	8.20997	0.527811			0	0	0.268993	0.157513
BRH860752	HC	32	rLp	rLp >30 nm	>30	5.49223e+06	1.6114e+06	564407	1.29404e+06	602265	2.54218e+06	91433.4	43943	698576	63027.5	26083.5	1276.13	1459.61	11611.9	1.0694	3313.85	4098.82	43.7418	36614.7	18561.9	0.713006	8056.56	2.1473	4023.46	12636.7	363.064	207.559	6897.94	0	0		11.2951	0	0	23.3648	0	6.55762	0.531842			0	0	0.285816	0.166918
BRH860752	HC	38	rLp	rLp >30 nm	>30	5.49223e+06	1.6114e+06	564407	1.29404e+06	602265	2.54218e+06	91433.4	43943	698576	63027.5	26083.5	1276.13	1459.61	11611.9	1.0694	3313.85	4098.82	43.7418	193084	73052.8	1.88194	21264.9	10.3114	6930.13	55712	1350.54	797.735	28295.9	199.792	0	0	49.1684	98.1198	27.2901	49.0436	0	17.1191	0.483575		0.278131	0.556446	0	0.303939	0.0745319
BRH860752	HC	39	rLp	rLp >30 nm	>30	5.49223e+06	1.6114e+06	564407	1.29404e+06	602265	2.54218e+06	91433.4	43943	698576	63027.5	26083.5	1276.13	1459.61	11611.9	1.0694	3313.85	4098.82	43.7418	145136	57920.3	1.34471	15194.5	7.87343	7557.2	57612.5	1538.29	749.876	22133.1	622.92	0	0	90.5827	163.973	56.7264	86.6428	0	14.6279	0.453633		0.345951	0.654716	0	0.247014	0.0844456
BRH860752	HC	40	rLp	rLp >30 nm	>30	5.49223e+06	1.6114e+06	564407	1.29404e+06	602265	2.54218e+06	91433.4	43943	698576	63027.5	26083.5	1276.13	1459.61	11611.9	1.0694	3313.85	4098.82	43.7418	94086.5	40676.8	1.1869	13411.3	5.23162	6070.36	31939.6	931.972	490.526	13582.1	0	0	0	68.77	55.6426	38.1268	73.1547	0	8.51327	0.507929		0.685208	0.52118	0	0.256153	0.114626
BRH860802	HC	6.5	ALB	ALB <7nm	<7 nm	5.53109e+06	1.32772e+06	683051	1.56606e+06	787162	2.28039e+06	291611	69666.8	741547	38386.7	33896.8	1532.32	1616.94	9008.44	0.908362	4764.63	14813	1426.17		3031.31				12319.5	3657.24	1203.36	490.135	1344.46															0.0706489	0.648167
BRH860802	HC	6.8	ALB	ALB <7nm	<7 nm	5.53109e+06	1.32772e+06	683051	1.56606e+06	787162	2.28039e+06	291611	69666.8	741547	38386.7	33896.8	1532.32	1616.94	9008.44	0.908362	4764.63	14813	1426.17	9013.02	8580.54	0.321452	3632.23	0.638975	131607	20777.6	2280.35	782.24	6546.44										0.0522265					0.0403709	0.812604
BRH860802	HC	7	HDL	sHDL 7-10 nm	7-13 nm	5.53109e+06	1.32772e+06	683051	1.56606e+06	787162	2.28039e+06	291611	69666.8	741547	38386.7	33896.8	1532.32	1616.94	9008.44	0.908362	4764.63	14813	1426.17	44378.1	16340.4	0.95877	10833.6	2.43417	173630	52192.7	5599.98	1793.11	12208.4										0.0640284					0.0497	0.707718
BRH860802	HC	7.5	HDL	sHDL 7-10 nm	7-13 nm	5.53109e+06	1.32772e+06	683051	1.56606e+06	787162	2.28039e+06	291611	69666.8	741547	38386.7	33896.8	1532.32	1616.94	9008.44	0.908362	4764.63	14813	1426.17	91269.6	19421.9	1.1314	12784.2	4.31671	65065.8	79525.9	9552.59	2685.84	14722.4	4027.51	2350.67	402.126	50.2861	0	0	0	42.9326	2900.88	0.101722	1.71334				0.0857767	0.379559
BRH860802	HC	8	HDL	sHDL 7-10 nm	7-13 nm	5.53109e+06	1.32772e+06	683051	1.56606e+06	787162	2.28039e+06	291611	69666.8	741547	38386.7	33896.8	1532.32	1616.94	9008.44	0.908362	4764.63	14813	1426.17	94012.3	17245	0.83083	9387.91	4.31224	14059.5	72379.8	9494.92	2533.22	14030.3	5793.09	4052.71	673.758	12.1975	307.375	0	0	0	2619.28	0.129788	1.42943	0			0.124693	0.125108
BRH860802	HC	8.5	HDL	sHDL 7-10 nm	7-13 nm	5.53109e+06	1.32772e+06	683051	1.56606e+06	787162	2.28039e+06	291611	69666.8	741547	38386.7	33896.8	1532.32	1616.94	9008.44	0.908362	4764.63	14813	1426.17	266281	46837.5	2.18463	24685.1	12.1164	27885.7	213646	28317.6	7018	39156.2	8533.68	7732.76	229.989		1032.98	218.056	425.683	0		0.12545	1.10357	0.211093	0.512249	0	0.123885	0.0883363
BRH860802	HC	9	HDL	sHDL 7-10 nm	7-13 nm	5.53109e+06	1.32772e+06	683051	1.56606e+06	787162	2.28039e+06	291611	69666.8	741547	38386.7	33896.8	1532.32	1616.94	9008.44	0.908362	4764.63	14813	1426.17	179113	32329.6	1.38378	15635.9	8.19017	15226.5	138744	17621.4	4285.13	24935.4	4144.49	4182.43	35.5731		947.868	172.158	512.054			0.134957	0.99093	0.181627	0.336211		0.124157	0.0759091
BRH860802	HC	9.5	HDL	sHDL 7-10 nm	7-13 nm	5.53109e+06	1.32772e+06	683051	1.56606e+06	787162	2.28039e+06	291611	69666.8	741547	38386.7	33896.8	1532.32	1616.94	9008.44	0.908362	4764.63	14813	1426.17	187329	36529.4	1.38741	15676.9	8.69791	16894.7	128165	17513.6	4358.9	25498.5	3599.89	4040.56	59.5273		1165.27	235.531	633.034			0.156435	0.890939	0.202125	0.372067		0.132489	0.0878925
BRH860802	HC	10	HDL	mHDL 10-13 nm	7-13 nm	5.53109e+06	1.32772e+06	683051	1.56606e+06	787162	2.28039e+06	291611	69666.8	741547	38386.7	33896.8	1532.32	1616.94	9008.44	0.908362	4764.63	14813	1426.17	172702	33205.3	1.51758	17147.8	7.99584	15777.8	120025	15896.6	4100.82	23793	3010.85	3731.64	43.4267		1001.7	244.729	756.053	36.4321		0.152298	0.806845	0.244314	0.323693	0.0481872	0.132464	0.0879496
BRH860802	HC	10.5	HDL	mHDL 10-13 nm	7-13 nm	5.53109e+06	1.32772e+06	683051	1.56606e+06	787162	2.28039e+06	291611	69666.8	741547	38386.7	33896.8	1532.32	1616.94	9008.44	0.908362	4764.63	14813	1426.17	157460	33062.2	1.28856	14560	7.42565	13533.3	105256	14916	3460.7	20660.7	2642.54	2924.3	28.5736		1018.24	278.225	950.602	53.9963		0.171411	0.903647	0.273241	0.292683	0.0568022	0.13089	0.0858423
BRH860802	HC	11	HDL	mHDL 10-13 nm	7-13 nm	5.53109e+06	1.32772e+06	683051	1.56606e+06	787162	2.28039e+06	291611	69666.8	741547	38386.7	33896.8	1532.32	1616.94	9008.44	0.908362	4764.63	14813	1426.17	153454	31731.8	1.3361	15097.2	7.21296	13429.7	104216	14768.7	3244.92	20585.3										0.166556					0.131732	0.0860472
BRH860802	HC	12	HDL	mHDL 10-13 nm	7-13 nm	5.53109e+06	1.32772e+06	683051	1.56606e+06	787162	2.28039e+06	291611	69666.8	741547	38386.7	33896.8	1532.32	1616.94	9008.44	0.908362	4764.63	14813	1426.17	126852	28684.1	1.07533	12150.6	6.08181	11984.6	83617.7	11586.4	2601.81	16853.6	1810.71	1647.28	18.4965	0	671.753	256.962	919.659	92.1896	603.686	0.185038	1.09921	0.382524	0.27941	0.100243	0.133058	0.0947355
BRH860802	HC	12.5	HDL	mHDL 10-13 nm	7-13 nm	5.53109e+06	1.32772e+06	683051	1.56606e+06	787162	2.28039e+06	291611	69666.8	741547	38386.7	33896.8	1532.32	1616.94	9008.44	0.908362	4764.63	14813	1426.17	73669.6	17137.2	0.945219	10680.4	3.55529	10095.8	52907.4	7240.68	1687.31	11413.4	1117.75		14.5791	17.9338	396.074	161.766	645.846	90.2006		0.170909		0.408425	0.250472	0.139663	0.136918	0.121262
BRH860802	HC	13	HDL	E 13-18 nm	7-13 nm	5.53109e+06	1.32772e+06	683051	1.56606e+06	787162	2.28039e+06	291611	69666.8	741547	38386.7	33896.8	1532.32	1616.94	9008.44	0.908362	4764.63	14813	1426.17	43186.3	11611.8	0.679319	7675.92	2.16028	8318.03	33466.2	4179.51	949.815	6840.18										0.181918					0.127222	0.154901
BRH860802	HC	14	E	E 13-18 nm	13-18	5.53109e+06	1.32772e+06	683051	1.56606e+06	787162	2.28039e+06	291611	69666.8	741547	38386.7	33896.8	1532.32	1616.94	9008.44	0.908362	4764.63	14813	1426.17	30571.6	10003.5	0.610462	6897.88	1.61595	7862.66	24540.3	3077.55	734.126	5317.78	1196.02	900.224	5.7066	25.0229	368.329	125.712	777.491	171.781	157.669	0.204597	1.32858	0.341303	0.161689	0.220943	0.128006	0.189499
BRH860802	HC	15	E	E 13-18 nm	13-18	5.53109e+06	1.32772e+06	683051	1.56606e+06	787162	2.28039e+06	291611	69666.8	741547	38386.7	33896.8	1532.32	1616.94	9008.44	0.908362	4764.63	14813	1426.17	27594.4	9507.36	0.719292	8127.59	1.48182	7264.9	21773.9	2662.97	530.695	5051.62	120.703	0	0	10.5978	0	0	225.749	59.6614	73.1589	0.21423			0	0.264282	0.135454	0.195042
BRH860802	HC	16	E	E 13-18 nm	13-18	5.53109e+06	1.32772e+06	683051	1.56606e+06	787162	2.28039e+06	291611	69666.8	741547	38386.7	33896.8	1532.32	1616.94	9008.44	0.908362	4764.63	14813	1426.17	45071	15933.2	1.32581	14980.9	2.43999	13420	27788.5	3892.69	955.783	8153.15	0	0	0		0	0	190.353	65.6073		0.239587			0	0.344662	0.150349	0.247779
BRH860802	HC	17	E	E 13-18 nm	13-18	5.53109e+06	1.32772e+06	683051	1.56606e+06	787162	2.28039e+06	291611	69666.8	741547	38386.7	33896.8	1532.32	1616.94	9008.44	0.908362	4764.63	14813	1426.17	37597.8	10177.4	0.6282	7098.3	1.88405	7012.59	14282.3	1863.01	613.79	4915.96	0	0			0	0	174.096	72.0536		0.262586			0	0.413873	0.171305	0.244669
BRH860802	HC	18	E	sLDL 18-23 nm	13-18	5.53109e+06	1.32772e+06	683051	1.56606e+06	787162	2.28039e+06	291611	69666.8	741547	38386.7	33896.8	1532.32	1616.94	9008.44	0.908362	4764.63	14813	1426.17	106029	23617.1	1.14857	12978.2	5.06601	9073.51	31266.8	3482.47	849.172	13363.8	0	0		10.2953	0	0	58.0757	30.2095	88.1337	0.267833			0	0.520175	0.230218	0.156503
BRH860802	HC	19	LDL	sLDL 18-23 nm	18-30	5.53109e+06	1.32772e+06	683051	1.56606e+06	787162	2.28039e+06	291611	69666.8	741547	38386.7	33896.8	1532.32	1616.94	9008.44	0.908362	4764.63	14813	1426.17	193408	40284.6	1.68291	19016	9.10509	10584.5	45563.1	5695.13	1298.8	22216.1	0	0	0	5.42485	0	0	56.5132	26.3537	122.126	0.276183			0	0.466328	0.260225	0.124133
BRH860802	HC	20	LDL	sLDL 18-23 nm	18-30	5.53109e+06	1.32772e+06	683051	1.56606e+06	787162	2.28039e+06	291611	69666.8	741547	38386.7	33896.8	1532.32	1616.94	9008.44	0.908362	4764.63	14813	1426.17	279010	56151.7	2.49329	28172.8	13.0396	13592.9	63484	8154.95	1816.18	31892.6										0.268876					0.268094	0.114406
BRH860802	HC	21	LDL	sLDL 18-23 nm	18-30	5.53109e+06	1.32772e+06	683051	1.56606e+06	787162	2.28039e+06	291611	69666.8	741547	38386.7	33896.8	1532.32	1616.94	9008.44	0.908362	4764.63	14813	1426.17	430477	85139.9	4.12159	46571.6	20.0457	17096.5	101941	11743.7	2798.44	46178.8	0	0		34.6513	0	55.2369	246.946	22.8766	201.156	0.264135			0.22368	0.0926378	0.256857	0.0952127
BRH860802	HC	22	LDL	sLDL 18-23 nm	18-30	5.53109e+06	1.32772e+06	683051	1.56606e+06	787162	2.28039e+06	291611	69666.8	741547	38386.7	33896.8	1532.32	1616.94	9008.44	0.908362	4764.63	14813	1426.17	600388	120846	5.58908	63153.5	28.06	23039.6	138920	17378	3807.5	63873.3	0	0		100.98	112.859	189.906	623.586	25.4496	249.707	0.270186		1.68269	0.304538	0.0408117	0.258541	0.0933731
BRH860802	HC	23	LDL	lLDL 23-30 nm	18-30	5.53109e+06	1.32772e+06	683051	1.56606e+06	787162	2.28039e+06	291611	69666.8	741547	38386.7	33896.8	1532.32	1616.94	9008.44	0.908362	4764.63	14813	1426.17	657224	133228	6.46184	73015.2	30.7621	25434.6	155219	18575.5	4241.93	75898.2	0	0		171.066	170.755	315.409	955.733	27.5656	249.085	0.269124		1.84714	0.330018	0.0288424	0.271639	0.091143
BRH860802	HC	24	LDL	lLDL 23-30 nm	18-30	5.53109e+06	1.32772e+06	683051	1.56606e+06	787162	2.28039e+06	291611	69666.8	741547	38386.7	33896.8	1532.32	1616.94	9008.44	0.908362	4764.63	14813	1426.17	550750	113598	5.04583	57015	25.8735	24116.8	133717	16108.8	3327.96	64610.4	0	0		221.888	236.051	388.831	1188.78	56.6788	192.563	0.272956		1.64724	0.327083	0.047678	0.267077	0.0998141
BRH860802	HC	25	LDL	lLDL 23-30 nm	18-30	5.53109e+06	1.32772e+06	683051	1.56606e+06	787162	2.28039e+06	291611	69666.8	741547	38386.7	33896.8	1532.32	1616.94	9008.44	0.908362	4764.63	14813	1426.17	343432	78460.3	3.21298	36304.9	16.5045	17974.2	85410.1	9819.83	2207.21	43541.2										0.297052					0.273881	0.1132
BRH860802	HC	26	LDL	lLDL 23-30 nm	18-30	5.53109e+06	1.32772e+06	683051	1.56606e+06	787162	2.28039e+06	291611	69666.8	741547	38386.7	33896.8	1532.32	1616.94	9008.44	0.908362	4764.63	14813	1426.17	187647	51329.4	2.16406	24452.6	9.42909	12070.9	47320.5	5576.11	1354.28	25260.5	0	0	0	209.355	220.767	357.429	1069.28	66.1113	66.1725	0.34411		1.61903	0.334271	0.0618278	0.275772	0.131943
BRH860802	HC	28	LDL	lLDL 23-30 nm	18-30	5.53109e+06	1.32772e+06	683051	1.56606e+06	787162	2.28039e+06	291611	69666.8	741547	38386.7	33896.8	1532.32	1616.94	9008.44	0.908362	4764.63	14813	1426.17	105866	33290.9	1.84965	20900.1	5.53027	9575.54	28103.2	3493.8	804.202	14931	0	0	0	135.849	144.472	254.369	677.109	64.8012	32.9042	0.367772		1.76068	0.37567	0.0957028	0.262312	0.168434
BRH860802	HC	29	LDL	lLDL 23-30 nm	18-30	5.53109e+06	1.32772e+06	683051	1.56606e+06	787162	2.28039e+06	291611	69666.8	741547	38386.7	33896.8	1532.32	1616.94	9008.44	0.908362	4764.63	14813	1426.17	63668.3	23762.2	1.19191	13467.9	3.50777	8329.26	17819.7	2088.81	523.364	9355.17										0.413083					0.245366	0.218729
BRH860802	HC	30	LDL	rLp >30 nm	18-30	5.53109e+06	1.32772e+06	683051	1.56606e+06	787162	2.28039e+06	291611	69666.8	741547	38386.7	33896.8	1532.32	1616.94	9008.44	0.908362	4764.63	14813	1426.17	43212.4	17624.2	1.15907	13096.9	2.45351	7231.81	12715.6	1848.56	423.459	6947.66	0	0		106.267	93.9414	195.022	431.825	38.8288	14.9272	0.409752		2.076	0.451624	0.0899179	0.238124	0.24817
BRH860802	HC	31	rLp	rLp >30 nm	>30	5.53109e+06	1.32772e+06	683051	1.56606e+06	787162	2.28039e+06	291611	69666.8	741547	38386.7	33896.8	1532.32	1616.94	9008.44	0.908362	4764.63	14813	1426.17	35691.7	14622.7	1.1243	12703.9	2.02969	7119.92	11026	1471.18	422.707	6155.59	0	0		57.9022	0	106.097	251.351	28.9919	10.0234	0.386254			0.422105	0.115344	0.234904	0.27204
BRH860802	HC	38	rLp	rLp >30 nm	>30	5.53109e+06	1.32772e+06	683051	1.56606e+06	787162	2.28039e+06	291611	69666.8	741547	38386.7	33896.8	1532.32	1616.94	9008.44	0.908362	4764.63	14813	1426.17	120516	44795.1	3.6231	40939	6.63082	10840.1	40220.7	4748.3	1158.69	19330.5	0	0		40.0905	44.5671	153.13	236.99	35.2256	13.3368	0.380006		3.43594	0.646145	0.148637	0.253304	0.142223
BRH860802	HC	39	rLp	rLp >30 nm	>30	5.53109e+06	1.32772e+06	683051	1.56606e+06	787162	2.28039e+06	291611	69666.8	741547	38386.7	33896.8	1532.32	1616.94	9008.44	0.908362	4764.63	14813	1426.17		80597.1				16032	51005.4	6680.2	1315.67	25584.4	0	0		68.4975	0	161.496	260.234	40.4072					0.620582	0.155273	0.254217	0.159498
BRH860802	HC	40	rLp	rLp >30 nm	>30	5.53109e+06	1.32772e+06	683051	1.56606e+06	787162	2.28039e+06	291611	69666.8	741547	38386.7	33896.8	1532.32	1616.94	9008.44	0.908362	4764.63	14813	1426.17	74212.5	29003.3	1.25767	14210.9	4.15217	8677.36	19575.9	3066.05	479.867	10370.6	0	0		41.2364	0	56.0962	0	28.5526	6.55823	0.447355					0.245858	0.20597
BRH862569	HC	6	ALB	ALB <7nm	<7 nm	4.66321e+06	1.35622e+06	1.63277e+06	3.74352e+06	507000	1.99221e+06	196802	48871.6	559204	46301.1	34561.4	2371.26	2427.11	12861.1	1.36079	3990.73	10908.8	1879.76						5693.02	1732.51	260.182	141.249	755.148															0.0879178	0.663628
BRH862569	HC	6.25	ALB	ALB <7nm	<7 nm	4.66321e+06	1.35622e+06	1.63277e+06	3.74352e+06	507000	1.99221e+06	196802	48871.6	559204	46301.1	34561.4	2371.26	2427.11	12861.1	1.36079	3990.73	10908.8	1879.76						5984.89	1793.29	230.245	120.523	650.911															0.0740736	0.681923
BRH862569	HC	6.5	ALB	ALB <7nm	<7 nm	4.66321e+06	1.35622e+06	1.63277e+06	3.74352e+06	507000	1.99221e+06	196802	48871.6	559204	46301.1	34561.4	2371.26	2427.11	12861.1	1.36079	3990.73	10908.8	1879.76		2719.5				20539.2	7546.08	573.965	204.464	1553.9															0.0510423	0.675504
BRH862569	HC	6.75	ALB	ALB <7nm	<7 nm	4.66321e+06	1.35622e+06	1.63277e+06	3.74352e+06	507000	1.99221e+06	196802	48871.6	559204	46301.1	34561.4	2371.26	2427.11	12861.1	1.36079	3990.73	10908.8	1879.76	16564	6001.85			0.876275	45432.5	20357.5	1599.47	504.667	3353.11															0.0470253	0.637951
BRH862569	HC	7	HDL	sHDL 7-10 nm	7-13 nm	4.66321e+06	1.35622e+06	1.63277e+06	3.74352e+06	507000	1.99221e+06	196802	48871.6	559204	46301.1	34561.4	2371.26	2427.11	12861.1	1.36079	3990.73	10908.8	1879.76	35803.8	8704.26	1.84671	20866.7	1.71195	42884.3	34725	3611.83	1066.02	5654.3										0.0882982					0.0642562	0.487946
BRH862569	HC	7	HDL	sHDL 7-10 nm	7-13 nm	4.66321e+06	1.35622e+06	1.63277e+06	3.74352e+06	507000	1.99221e+06	196802	48871.6	559204	46301.1	34561.4	2371.26	2427.11	12861.1	1.36079	3990.73	10908.8	1879.76	62150.2	10778.1	2.50115	28261.6	2.78689	27274.9	44707	4877.1	1379.57	7113.39										0.103949					0.0833068	0.31982
BRH862569	HC	7.5	HDL	sHDL 7-10 nm	7-13 nm	4.66321e+06	1.35622e+06	1.63277e+06	3.74352e+06	507000	1.99221e+06	196802	48871.6	559204	46301.1	34561.4	2371.26	2427.11	12861.1	1.36079	3990.73	10908.8	1879.76	92023.9	14292.6	3.1535	35632.8	4.05537	17848.6	71167.9	5663.21	1834.21	8632.31										0.108405					0.0820784	0.169919
BRH862569	HC	8	HDL	sHDL 7-10 nm	7-13 nm	4.66321e+06	1.35622e+06	1.63277e+06	3.74352e+06	507000	1.99221e+06	196802	48871.6	559204	46301.1	34561.4	2371.26	2427.11	12861.1	1.36079	3990.73	10908.8	1879.76	173091	24086.3	4.97841	56253.3	7.50852	14643.3	112196	11613.8	3183.12	14970.5										0.116249					0.0955792	0.0936055
BRH862569	HC	8.5	HDL	sHDL 7-10 nm	7-13 nm	4.66321e+06	1.35622e+06	1.63277e+06	3.74352e+06	507000	1.99221e+06	196802	48871.6	559204	46301.1	34561.4	2371.26	2427.11	12861.1	1.36079	3990.73	10908.8	1879.76	193041	29513.5	5.12837	57947.7	8.48704	14794.2	130297	13981.9	3678.68	16354.5										0.126283					0.0912993	0.0826916
BRH862569	HC	8.5	HDL	sHDL 7-10 nm	7-13 nm	4.66321e+06	1.35622e+06	1.63277e+06	3.74352e+06	507000	1.99221e+06	196802	48871.6	559204	46301.1	34561.4	2371.26	2427.11	12861.1	1.36079	3990.73	10908.8	1879.76	211626	28798.6	5.31057	60006.5	9.1524	14864.3	130587	14233.8	3686.79	16870										0.119633					0.0935836	0.0825593
BRH862569	HC	9	HDL	sHDL 7-10 nm	7-13 nm	4.66321e+06	1.35622e+06	1.63277e+06	3.74352e+06	507000	1.99221e+06	196802	48871.6	559204	46301.1	34561.4	2371.26	2427.11	12861.1	1.36079	3990.73	10908.8	1879.76	161751	25945.3	3.78286	42744.2	7.16325	13410.7	98680.3	11527.1	2832.99	14299.9										0.139683					0.101582	0.0953832
BRH862569	HC	9.5	HDL	sHDL 7-10 nm	7-13 nm	4.66321e+06	1.35622e+06	1.63277e+06	3.74352e+06	507000	1.99221e+06	196802	48871.6	559204	46301.1	34561.4	2371.26	2427.11	12861.1	1.36079	3990.73	10908.8	1879.76	130670	20954.7	3.82523	43223	5.78661	13774.6	93259	9261.69	2402.05	12839.7										0.12419					0.0975972	0.104833
BRH862569	HC	10	HDL	mHDL 10-13 nm	7-13 nm	4.66321e+06	1.35622e+06	1.63277e+06	3.74352e+06	507000	1.99221e+06	196802	48871.6	559204	46301.1	34561.4	2371.26	2427.11	12861.1	1.36079	3990.73	10908.8	1879.76	107502	16836.2	3.32905	37616.3	4.74342	12697.6	72416	8256.56	2087.75	11437.3										0.121849					0.106977	0.118911
BRH862569	HC	10.5	HDL	mHDL 10-13 nm	7-13 nm	4.66321e+06	1.35622e+06	1.63277e+06	3.74352e+06	507000	1.99221e+06	196802	48871.6	559204	46301.1	34561.4	2371.26	2427.11	12861.1	1.36079	3990.73	10908.8	1879.76	82298.9	13998.2	2.3983	27099.4	3.67869	11400.6	52117.3	6332.95	1583.56	8362.49										0.135319					0.104776	0.143017
BRH862569	HC	11.5	HDL	mHDL 10-13 nm	7-13 nm	4.66321e+06	1.35622e+06	1.63277e+06	3.74352e+06	507000	1.99221e+06	196802	48871.6	559204	46301.1	34561.4	2371.26	2427.11	12861.1	1.36079	3990.73	10908.8	1879.76	58977.7	10325.8	1.91443	21631.9	2.64881	10058.5	37148.3	4392.49	1068.71	6081.84										0.135542					0.103496	0.17138
BRH862569	HC	12	HDL	mHDL 10-13 nm	7-13 nm	4.66321e+06	1.35622e+06	1.63277e+06	3.74352e+06	507000	1.99221e+06	196802	48871.6	559204	46301.1	34561.4	2371.26	2427.11	12861.1	1.36079	3990.73	10908.8	1879.76	41958.5	7907.33			1.90839	8246.51	33004.2	2532.14	812.729	4088.48															0.0839597	0.169557
BRH862569	HC	12.5	HDL	mHDL 10-13 nm	7-13 nm	4.66321e+06	1.35622e+06	1.63277e+06	3.74352e+06	507000	1.99221e+06	196802	48871.6	559204	46301.1	34561.4	2371.26	2427.11	12861.1	1.36079	3990.73	10908.8	1879.76	29475.2	5961.14	1.62843	18400.3	1.35795	7524.41	23549.5	2378.41	624.629	3614.84										0.124647					0.0958789	0.199822
BRH862569	HC	13	HDL	E 13-18 nm	7-13 nm	4.66321e+06	1.35622e+06	1.63277e+06	3.74352e+06	507000	1.99221e+06	196802	48871.6	559204	46301.1	34561.4	2371.26	2427.11	12861.1	1.36079	3990.73	10908.8	1879.76	22176	5240			1.05389	6816.02	17627.7	1694.32	464.918	2802.06															0.0952619	0.232012
BRH862569	HC	14	E	E 13-18 nm	13-18	4.66321e+06	1.35622e+06	1.63277e+06	3.74352e+06	507000	1.99221e+06	196802	48871.6	559204	46301.1	34561.4	2371.26	2427.11	12861.1	1.36079	3990.73	10908.8	1879.76	18201.7	4382.56			0.8685	6304.31	12531.3	1453.41	374.981	2258.75															0.0985017	0.275264
BRH862569	HC	14.5	E	E 13-18 nm	13-18	4.66321e+06	1.35622e+06	1.63277e+06	3.74352e+06	507000	1.99221e+06	196802	48871.6	559204	46301.1	34561.4	2371.26	2427.11	12861.1	1.36079	3990.73	10908.8	1879.76	15232.7	4279.27			0.752929	6187.56	13313.3	1105.27	324.421	1982.52															0.0864924	0.270282
BRH862569	HC	15.5	E	E 13-18 nm	13-18	4.66321e+06	1.35622e+06	1.63277e+06	3.74352e+06	507000	1.99221e+06	196802	48871.6	559204	46301.1	34561.4	2371.26	2427.11	12861.1	1.36079	3990.73	10908.8	1879.76	13636.6	3565.89			0.662726	5976.17	11398.7	1104.42	285.309	1936.02															0.0934892	0.288942
BRH862569	HC	16	E	E 13-18 nm	13-18	4.66321e+06	1.35622e+06	1.63277e+06	3.74352e+06	507000	1.99221e+06	196802	48871.6	559204	46301.1	34561.4	2371.26	2427.11	12861.1	1.36079	3990.73	10908.8	1879.76	11944.7	3365.62			0.590837	6011.88	8740.5	875.492	244.284	1677.46															0.0955409	0.342836
BRH862569	HC	17	E	E 13-18 nm	13-18	4.66321e+06	1.35622e+06	1.63277e+06	3.74352e+06	507000	1.99221e+06	196802	48871.6	559204	46301.1	34561.4	2371.26	2427.11	12861.1	1.36079	3990.73	10908.8	1879.76	10840	2886.75			0.52904	5698.68	8757.99	726.269	229.821	1525.71															0.0900339	0.336703
BRH862569	HC	18	E	sLDL 18-23 nm	13-18	4.66321e+06	1.35622e+06	1.63277e+06	3.74352e+06	507000	1.99221e+06	196802	48871.6	559204	46301.1	34561.4	2371.26	2427.11	12861.1	1.36079	3990.73	10908.8	1879.76	13288.3	3965.49			0.666736	5759.33	9276.61	863.084	256.636	1815.23															0.100967	0.320743
BRH862569	HC	19	LDL	sLDL 18-23 nm	18-30	4.66321e+06	1.35622e+06	1.63277e+06	3.74352e+06	507000	1.99221e+06	196802	48871.6	559204	46301.1	34561.4	2371.26	2427.11	12861.1	1.36079	3990.73	10908.8	1879.76	53546.6	14304.4	2.20682	24935.8	2.61522	6960.39	19836.4	2039.2	474.907	7392.45										0.250807					0.201359	0.189825
BRH862569	HC	19.5	LDL	sLDL 18-23 nm	18-30	4.66321e+06	1.35622e+06	1.63277e+06	3.74352e+06	507000	1.99221e+06	196802	48871.6	559204	46301.1	34561.4	2371.26	2427.11	12861.1	1.36079	3990.73	10908.8	1879.76	175260	49194.6	5.05786	57151	8.6611	10204.3	58960.9	4537.23		22654.3
BRH862569	HC	20.5	LDL	sLDL 18-23 nm	18-30	4.66321e+06	1.35622e+06	1.63277e+06	3.74352e+06	507000	1.99221e+06	196802	48871.6	559204	46301.1	34561.4	2371.26	2427.11	12861.1	1.36079	3990.73	10908.8	1879.76	309775	92144.8	9.62065	108708	15.5302	14457.8	88377.9	7842.33		39569.5
BRH862569	HC	21.5	LDL	sLDL 18-23 nm	18-30	4.66321e+06	1.35622e+06	1.63277e+06	3.74352e+06	507000	1.99221e+06	196802	48871.6	559204	46301.1	34561.4	2371.26	2427.11	12861.1	1.36079	3990.73	10908.8	1879.76	411722	129423	13.3462	150804	20.9378				2558.73
BRH862569	HC	22.5	LDL	sLDL 18-23 nm	18-30	4.66321e+06	1.35622e+06	1.63277e+06	3.74352e+06	507000	1.99221e+06	196802	48871.6	559204	46301.1	34561.4	2371.26	2427.11	12861.1	1.36079	3990.73	10908.8	1879.76	426630	141985	16.6718	188382	22.032	18950.9	163553	16090.1	3466.23	67226.6										0.326549					0.249618	0.0704535
BRH862569	HC	23.5	LDL	lLDL 23-30 nm	18-30	4.66321e+06	1.35622e+06	1.63277e+06	3.74352e+06	507000	1.99221e+06	196802	48871.6	559204	46301.1	34561.4	2371.26	2427.11	12861.1	1.36079	3990.73	10908.8	1879.76	378509	130837			19.7546	16806.9	120773	12325.8	2658.38	55601.2															0.267068	0.0808281
BRH862569	HC	24.5	LDL	lLDL 23-30 nm	18-30	4.66321e+06	1.35622e+06	1.63277e+06	3.74352e+06	507000	1.99221e+06	196802	48871.6	559204	46301.1	34561.4	2371.26	2427.11	12861.1	1.36079	3990.73	10908.8	1879.76	323227	115003			17.0092	15973.9	104125	9116.26	2181.56	48538.4															0.269719	0.0888742
BRH862569	HC	26	LDL	lLDL 23-30 nm	18-30	4.66321e+06	1.35622e+06	1.63277e+06	3.74352e+06	507000	1.99221e+06	196802	48871.6	559204	46301.1	34561.4	2371.26	2427.11	12861.1	1.36079	3990.73	10908.8	1879.76	264462	95949.8	10.7055	120966	13.9959	13363.5	82366	7588.08	1734.16	36919.9										0.370031					0.260014	0.0942313
BRH862569	HC	27	LDL	lLDL 23-30 nm	18-30	4.66321e+06	1.35622e+06	1.63277e+06	3.74352e+06	507000	1.99221e+06	196802	48871.6	559204	46301.1	34561.4	2371.26	2427.11	12861.1	1.36079	3990.73	10908.8	1879.76	181196	66994	7.43827	84048.2	9.64281	11598.3	62110	5433.93	1254.37	17393.6										0.375367					0.177836	0.11873
BRH862569	HC	28	LDL	lLDL 23-30 nm	18-30	4.66321e+06	1.35622e+06	1.63277e+06	3.74352e+06	507000	1.99221e+06	196802	48871.6	559204	46301.1	34561.4	2371.26	2427.11	12861.1	1.36079	3990.73	10908.8	1879.76	118425	45366.2	5.21292	58903.1	6.36973	9836.94	38926.4	3503.79	815.998	16922.5										0.37443					0.241683	0.140663
BRH862569	HC	29.5	LDL	lLDL 23-30 nm	18-30	4.66321e+06	1.35622e+06	1.63277e+06	3.74352e+06	507000	1.99221e+06	196802	48871.6	559204	46301.1	34561.4	2371.26	2427.11	12861.1	1.36079	3990.73	10908.8	1879.76	75806.2	33259.9	3.95255	44661.6	4.25746	7713.28	28153	2182.55	579.296	13007.5										0.393633					0.251856	0.149533
BRH862569	HC	30.5	rLp	rLp >30 nm	>30	4.66321e+06	1.35622e+06	1.63277e+06	3.74352e+06	507000	1.99221e+06	196802	48871.6	559204	46301.1	34561.4	2371.26	2427.11	12861.1	1.36079	3990.73	10908.8	1879.76	52936.4	25012.4	3.91269	44211.2	3.04927	8081.43	18720.6	1673.18	415.766	8412.11										0.379455					0.225442	0.216848
BRH862569	HC	32	rLp	rLp >30 nm	>30	4.66321e+06	1.35622e+06	1.63277e+06	3.74352e+06	507000	1.99221e+06	196802	48871.6	559204	46301.1	34561.4	2371.26	2427.11	12861.1	1.36079	3990.73	10908.8	1879.76	39661.9	22396.1	4.37383	49421.8	2.44062	7636.9	14852.7	1358.08	339.224	7748.76										0.375234					0.24256	0.239354
BRH862569	HC	38	rLp	rLp >30 nm	>30	4.66321e+06	1.35622e+06	1.63277e+06	3.74352e+06	507000	1.99221e+06	196802	48871.6	559204	46301.1	34561.4	2371.26	2427.11	12861.1	1.36079	3990.73	10908.8	1879.76	162737	69275.1	12.8901	145651	9.04902	12415.7	51566.2	5766.16	1108.37	30321.6										0.336869					0.299634	0.122842
BRH862569	HC	39	rLp	rLp >30 nm	>30	4.66321e+06	1.35622e+06	1.63277e+06	3.74352e+06	507000	1.99221e+06	196802	48871.6	559204	46301.1	34561.4	2371.26	2427.11	12861.1	1.36079	3990.73	10908.8	1879.76	113546	42701.4	5.94245	67146.3	6.07337	12544.9	58634.6	4863.08	1125.51	21746.2										0.300232					0.219809	0.12696
BRH862569	HC	40	rLp	rLp >30 nm	>30	4.66321e+06	1.35622e+06	1.63277e+06	3.74352e+06	507000	1.99221e+06	196802	48871.6	559204	46301.1	34561.4	2371.26	2427.11	12861.1	1.36079	3990.73	10908.8	1879.76	73518.4	27861.8	3.37136	38094.5	3.94147	9994.6	34223.1	3325.05	759.322	15111.6										0.310437					0.238249	0.15777
BRH868449	HC	6.8	ALB	ALB <7nm	<7 nm	5.63472e+06	1.36658e+06	775141	1.7772e+06	739542	2.12336e+06	98764.6	50309.7	745091	33397.7	26863.3	1973.77	1137.5	11233.8	0.512103	3887.48	5774.4	2644.13		3607.98	1.06272	12008.1		103483	10417.5	839.472	315.582	2101.9	420.834	222.157	128.005	23.2583				19.783			1.89431				0.0179212	0.883405
BRH868449	HC	7	HDL	sHDL 7-10 nm	7-13 nm	5.63472e+06	1.36658e+06	775141	1.7772e+06	739542	2.12336e+06	98764.6	50309.7	745091	33397.7	26863.3	1973.77	1137.5	11233.8	0.512103	3887.48	5774.4	2644.13	23312.2	8073.21			1.23299	119586	27786.5	901.396	518.553	4801.39	586.179	288.95	209.252	14.9367				12.161			2.02865				0.0312298	0.778794
BRH868449	HC	7.5	HDL	sHDL 7-10 nm	7-13 nm	5.63472e+06	1.36658e+06	775141	1.7772e+06	739542	2.12336e+06	98764.6	50309.7	745091	33397.7	26863.3	1973.77	1137.5	11233.8	0.512103	3887.48	5774.4	2644.13	68326.1	10871.8			3.01009	41573.4	41273	1762.86	1056.39	8248.13	1484.83	939.777	759.623	44.5489	0	0	105.008	0			1.57999		0	0	0.0877768	0.442973
BRH868449	HC	8	HDL	sHDL 7-10 nm	7-13 nm	5.63472e+06	1.36658e+06	775141	1.7772e+06	739542	2.12336e+06	98764.6	50309.7	745091	33397.7	26863.3	1973.77	1137.5	11233.8	0.512103	3887.48	5774.4	2644.13	76808.7	10423.3			3.29891	11403.2	33896.4	1676.06	1116.85	6910.45	1523.04	1220.1	308.779	14.6456	129.147	46.6835	57.1353	0			1.24829	0.361477	0.817069	0	0.125602	0.207517
BRH868449	HC	8.5	HDL	sHDL 7-10 nm	7-13 nm	5.63472e+06	1.36658e+06	775141	1.7772e+06	739542	2.12336e+06	98764.6	50309.7	745091	33397.7	26863.3	1973.77	1137.5	11233.8	0.512103	3887.48	5774.4	2644.13	314666	40454.5	4.17972	47228.5	13.4087	29945.2	162565	8277.03	4633.04	30392.3	1942.57	1654.84	133.085	0	231.922	69.5971	116.839	0	3262.62	0.127657	1.17387	0.300088	0.595667	0	0.128859	0.127121
BRH868449	HC	9	HDL	sHDL 7-10 nm	7-13 nm	5.63472e+06	1.36658e+06	775141	1.7772e+06	739542	2.12336e+06	98764.6	50309.7	745091	33397.7	26863.3	1973.77	1137.5	11233.8	0.512103	3887.48	5774.4	2644.13	263088	33894.5	3.99982	45195.7	11.2142	25310.6	156146	7494.43	3937.95	27336.4	4936.54	4628.58	93.3523	0	1135.35	355.59	403.433	0	3119.5	0.117985	1.06654	0.313198	0.881409	0	0.124108	0.115053
BRH868449	HC	9.5	HDL	sHDL 7-10 nm	7-13 nm	5.63472e+06	1.36658e+06	775141	1.7772e+06	739542	2.12336e+06	98764.6	50309.7	745091	33397.7	26863.3	1973.77	1137.5	11233.8	0.512103	3887.48	5774.4	2644.13	319035	41975.6	4.38209	49515.2	13.6402	27260.8	185979	9438.23	5087.35	32859.7	3979.17	3518.76	50.81	0	1447.71	439.25	438.304	44.465	2848.82	0.123084	1.13085	0.30341	1.00216	0.101448	0.12606	0.104711
BRH868449	HC	10	HDL	mHDL 10-13 nm	7-13 nm	5.63472e+06	1.36658e+06	775141	1.7772e+06	739542	2.12336e+06	98764.6	50309.7	745091	33397.7	26863.3	1973.77	1137.5	11233.8	0.512103	3887.48	5774.4	2644.13	269350	41387.6	1.82085	20574.6	11.7968	21895.5	156157	8080.64	4159.24	27323.1	4769.31	3435.9	52.4491	0	1926.56	615.906	639.816	66.5238	2140.53	0.147938	1.38808	0.319692	0.96263	0.103973	0.125537	0.100724
BRH868449	HC	10.5	HDL	mHDL 10-13 nm	7-13 nm	5.63472e+06	1.36658e+06	775141	1.7772e+06	739542	2.12336e+06	98764.6	50309.7	745091	33397.7	26863.3	1973.77	1137.5	11233.8	0.512103	3887.48	5774.4	2644.13	228620	36677.2	1.55118	17527.4	10.086	18357	114276	6446.93	3189.2	21748.6	3628.24	3323.86	46.3439	0	1587.58	618.905	680.089	116.03	1488.73	0.167665	1.09157	0.389841	0.910036	0.17061	0.132576	0.11204
BRH868449	HC	11	HDL	mHDL 10-13 nm	7-13 nm	5.63472e+06	1.36658e+06	775141	1.7772e+06	739542	2.12336e+06	98764.6	50309.7	745091	33397.7	26863.3	1973.77	1137.5	11233.8	0.512103	3887.48	5774.4	2644.13	203993	32971.1	0.616189	6962.59	9.01106	15674.4	94630.5	5563.2	2603.94	16846.2	2779.11	2361.93	25.0613	14.5905	1449.5	519.867	552.218	235.35	1068.83	0.180326	1.17663	0.358652	0.941417	0.426191	0.124472	0.115957
BRH868449	HC	12	HDL	mHDL 10-13 nm	7-13 nm	5.63472e+06	1.36658e+06	775141	1.7772e+06	739542	2.12336e+06	98764.6	50309.7	745091	33397.7	26863.3	1973.77	1137.5	11233.8	0.512103	3887.48	5774.4	2644.13	177268	28445.9			7.82079	14794.2	91397.8	4931.62	2375.27	16587.7															0.127491	0.113847
BRH868449	HC	12.5	HDL	mHDL 10-13 nm	7-13 nm	5.63472e+06	1.36658e+06	775141	1.7772e+06	739542	2.12336e+06	98764.6	50309.7	745091	33397.7	26863.3	1973.77	1137.5	11233.8	0.512103	3887.48	5774.4	2644.13	120976	21982.5			5.45858	12513.3	58462.7	3131.91	1554.39	12123.4	1406.99	1047.9	19.4366	0	605.299	223.055	273.048	314.348			1.34268	0.368503	0.816906	1.15125	0.138074	0.142691
BRH868449	HC	14	E	E 13-18 nm	13-18	5.63472e+06	1.36658e+06	775141	1.7772e+06	739542	2.12336e+06	98764.6	50309.7	745091	33397.7	26863.3	1973.77	1137.5	11233.8	0.512103	3887.48	5774.4	2644.13	157951	35300			7.43838	21411.1	83827.8	4349.82	2281.42	19770.5	1514.61	1090.62	31.334	21.7258	613.379	219.307	337.968	670.146			1.38876	0.357539	0.648898	1.98287	0.150151	0.162812
BRH868449	HC	15	E	E 13-18 nm	13-18	5.63472e+06	1.36658e+06	775141	1.7772e+06	739542	2.12336e+06	98764.6	50309.7	745091	33397.7	26863.3	1973.77	1137.5	11233.8	0.512103	3887.48	5774.4	2644.13	35319.3	10810.3			1.80097	7950.31	22322.9	1045.66	454.13	5713.5	485.98	357.107	0	0	173.904	66.5404	135.013	221.779			1.36088	0.382628	0.492845	1.64265	0.152371	0.212286
BRH868449	HC	16	E	E 13-18 nm	13-18	5.63472e+06	1.36658e+06	775141	1.7772e+06	739542	2.12336e+06	98764.6	50309.7	745091	33397.7	26863.3	1973.77	1137.5	11233.8	0.512103	3887.48	5774.4	2644.13	25143.2	6726.36			1.23633	5579.28	14875.4	752.211	266.193	3771.9	230.04	225.609			124.069	46.4705	170.362	78.9506			1.01964	0.374554	0.272775	0.463429	0.149367	0.221213
BRH868449	HC	17	E	E 13-18 nm	13-18	5.63472e+06	1.36658e+06	775141	1.7772e+06	739542	2.12336e+06	98764.6	50309.7	745091	33397.7	26863.3	1973.77	1137.5	11233.8	0.512103	3887.48	5774.4	2644.13	20843	10199.5	0.512756	5793.86	1.24311	5319.37	14103.7	702.645	286.602	3276.5	0	0		0	0	0	103.9	0	31.2931	0.349786			0	0	0.138272	0.224762
BRH868449	HC	18	E	sLDL 18-23 nm	13-18	5.63472e+06	1.36658e+06	775141	1.7772e+06	739542	2.12336e+06	98764.6	50309.7	745091	33397.7	26863.3	1973.77	1137.5	11233.8	0.512103	3887.48	5774.4	2644.13	24243.1	7123.36	0.501522	5666.91	1.22217	5615.93	13855.9	611.449	259.744	3766.61	0	0	0	0	82.8692	0	104.215	0	27.4534	0.234311		0	0	0	0.15618	0.233149
BRH868449	HC	19	LDL	sLDL 18-23 nm	18-30	5.63472e+06	1.36658e+06	775141	1.7772e+06	739542	2.12336e+06	98764.6	50309.7	745091	33397.7	26863.3	1973.77	1137.5	11233.8	0.512103	3887.48	5774.4	2644.13	66712.6	20538	0.921609	10413.7	3.40737	7247.92	23790.5	1029.28	394.96	11326.1	0	0	0	96.8717	0	18.0219	53.6273	0	69.9646	0.331294			0.336059	0	0.258595	0.165687
BRH868449	HC	20	LDL	sLDL 18-23 nm	18-30	5.63472e+06	1.36658e+06	775141	1.7772e+06	739542	2.12336e+06	98764.6	50309.7	745091	33397.7	26863.3	1973.77	1137.5	11233.8	0.512103	3887.48	5774.4	2644.13	168585	51875.4	1.77615	20069.4	8.60936	12921.8	42817.3	1938.42	879.538	22883.6	0	0	0	112.19	0	41.9474	101.028			0.391018			0.415207		0.280923	0.158827
BRH868449	HC	21	LDL	sLDL 18-23 nm	18-30	5.63472e+06	1.36658e+06	775141	1.7772e+06	739542	2.12336e+06	98764.6	50309.7	745091	33397.7	26863.3	1973.77	1137.5	11233.8	0.512103	3887.48	5774.4	2644.13	314047	91484.4	4.2038	47500.6	15.7948	18964.1	71369.8	3208.1	1603.3	44922.3	0	0	0	142.599	125.412	44.6341	112.952	0	175.34	0.372139		0.355898	0.395158	0	0.320658	0.135534
BRH868449	HC	22	LDL	sLDL 18-23 nm	18-30	5.63472e+06	1.36658e+06	775141	1.7772e+06	739542	2.12336e+06	98764.6	50309.7	745091	33397.7	26863.3	1973.77	1137.5	11233.8	0.512103	3887.48	5774.4	2644.13	491056	135912	8.9033	100602	24.3605	37809.5	106952	4605.11	2259.21	72670.6	0	0	0	192.687	115.386	45.8875	111.972	0	241.85	0.339532		0.397687	0.409811	0	0.323919	0.168739
BRH868449	HC	23	LDL	lLDL 23-30 nm	18-30	5.63472e+06	1.36658e+06	775141	1.7772e+06	739542	2.12336e+06	98764.6	50309.7	745091	33397.7	26863.3	1973.77	1137.5	11233.8	0.512103	3887.48	5774.4	2644.13	591201	165084	12.1231	136984	29.3971	37563.9	150965	5857.35	3115.71	89728.6	0	0		130.527	100.351	40.4779	55.0103	0	250.704	0.331877		0.403365	0.735825	0	0.312334	0.130917
BRH868449	HC	24	LDL	lLDL 23-30 nm	18-30	5.63472e+06	1.36658e+06	775141	1.7772e+06	739542	2.12336e+06	98764.6	50309.7	745091	33397.7	26863.3	1973.77	1137.5	11233.8	0.512103	3887.48	5774.4	2644.13	451375	128979	6.90412	78012.7	22.5831	26973.4	119161	4695.34	2398.28	67745.3	0	0	0	76.5092	0	0		0		0.350607					0.306523	0.122196
BRH868449	HC	25	LDL	lLDL 23-30 nm	18-30	5.63472e+06	1.36658e+06	775141	1.7772e+06	739542	2.12336e+06	98764.6	50309.7	745091	33397.7	26863.3	1973.77	1137.5	11233.8	0.512103	3887.48	5774.4	2644.13	281214	83560.1	3.59187	40586.1	14.2208	19765.1	66757.3	2560.91	1308.32	44439.1	0	0		62.1667	0	0		0		0.373191					0.329525	0.146744
BRH868449	HC	26	LDL	lLDL 23-30 nm	18-30	5.63472e+06	1.36658e+06	775141	1.7772e+06	739542	2.12336e+06	98764.6	50309.7	745091	33397.7	26863.3	1973.77	1137.5	11233.8	0.512103	3887.48	5774.4	2644.13	153968	47139.3	1.87389	21173.9	7.85164	15131	41270.9	1329.75	594.193	25581.6	0	0		29.0708	0	0	100.654	0	43.5127	0.366314			0	0	0.304805	0.180509
BRH868449	HC	28	LDL	lLDL 23-30 nm	18-30	5.63472e+06	1.36658e+06	775141	1.7772e+06	739542	2.12336e+06	98764.6	50309.7	745091	33397.7	26863.3	1973.77	1137.5	11233.8	0.512103	3887.48	5774.4	2644.13	96634.8	30442.4	1.10346	12468.5	4.96835	8349.35	27105.5	938.523	446.597	13369										0.386688					0.266206	0.16646
BRH868449	HC	29	LDL	lLDL 23-30 nm	18-30	5.63472e+06	1.36658e+06	775141	1.7772e+06	739542	2.12336e+06	98764.6	50309.7	745091	33397.7	26863.3	1973.77	1137.5	11233.8	0.512103	3887.48	5774.4	2644.13	75221.4	24203.4	1.00783	11387.9	3.89133	7583.21	19419.7	654.98	316.596	11329.3										0.389596					0.288175	0.193127
BRH868449	HC	30	LDL	rLp >30 nm	18-30	5.63472e+06	1.36658e+06	775141	1.7772e+06	739542	2.12336e+06	98764.6	50309.7	745091	33397.7	26863.3	1973.77	1137.5	11233.8	0.512103	3887.48	5774.4	2644.13	62621.5	20605.7	1.00156	11317.1	3.26106	6840.94	18003	570.955	223.9	10555.4										0.375427					0.291559	0.189192
BRH868449	HC	32	rLp	rLp >30 nm	>30	5.63472e+06	1.36658e+06	775141	1.7772e+06	739542	2.12336e+06	98764.6	50309.7	745091	33397.7	26863.3	1973.77	1137.5	11233.8	0.512103	3887.48	5774.4	2644.13	49799.9	17539.7	0.987745	11161	2.64779	6218.51	13470.5	485.98	240.974	7782.18										0.397843					0.275901	0.220737
BRH868449	HC	33	rLp	rLp >30 nm	>30	5.63472e+06	1.36658e+06	775141	1.7772e+06	739542	2.12336e+06	98764.6	50309.7	745091	33397.7	26863.3	1973.77	1137.5	11233.8	0.512103	3887.48	5774.4	2644.13	45579.5	16205.9	0.934319	10557.3	2.4306	6824.11	14219.8	470.678	263.525	8717.24										0.368315					0.28577	0.223986
BRH868449	HC	38	rLp	rLp >30 nm	>30	5.63472e+06	1.36658e+06	775141	1.7772e+06	739542	2.12336e+06	98764.6	50309.7	745091	33397.7	26863.3	1973.77	1137.5	11233.8	0.512103	3887.48	5774.4	2644.13	192806	63647.2	1.64858	18628	10.0502	14243.6	54048.7	1717.39	938.443	31020.3	0	0		41.7968	0	0	51.6159	0	16.6603	0.408434			0	0	0.304155	0.139832
BRH868449	HC	39	rLp	rLp >30 nm	>30	5.63472e+06	1.36658e+06	775141	1.7772e+06	739542	2.12336e+06	98764.6	50309.7	745091	33397.7	26863.3	1973.77	1137.5	11233.8	0.512103	3887.48	5774.4	2644.13	171872	58364	1.5867	17928.8	9.03574	16449.4	47686.4	1741.59	804.269	27106.8	0	0		32.3732	0	0		0		0.412353					0.288951	0.175563
BRH868449	HC	40	rLp	rLp >30 nm	>30	5.63472e+06	1.36658e+06	775141	1.7772e+06	739542	2.12336e+06	98764.6	50309.7	745091	33397.7	26863.3	1973.77	1137.5	11233.8	0.512103	3887.48	5774.4	2644.13	93079.5	30074.8	1.40512	15877.1	4.82107	8057.86	24237.1	950.776	418.114	12324.5	0	0		28.13	0			0		0.395699					0.267927	0.17539
BRH868451	HC	6.5	ALB	ALB <7nm	<7 nm	5.16839e+06	1.27461e+06	1.37288e+06	3.14767e+06	759554	2.58379e+06	204074	69342.3	551399	35993.9	34240.2	1269.22	1813.39	8728.23	0.81784	4474.09	9689.71	2292.02						12918.3	4203.4	620.18	213.044	1897.22															0.0954894	0.651
BRH868451	HC	6.8	ALB	ALB <7nm	<7 nm	5.16839e+06	1.27461e+06	1.37288e+06	3.14767e+06	759554	2.58379e+06	204074	69342.3	551399	35993.9	34240.2	1269.22	1813.39	8728.23	0.81784	4474.09	9689.71	2292.02		3969.7	1.05797	11954.4		79211.3	10995.9	968.377	298.673	2540.74															0.0269965	0.842699
BRH868451	HC	7	HDL	sHDL 7-10 nm	7-13 nm	5.16839e+06	1.27461e+06	1.37288e+06	3.14767e+06	759554	2.58379e+06	204074	69342.3	551399	35993.9	34240.2	1269.22	1813.39	8728.23	0.81784	4474.09	9689.71	2292.02	12162.8	9914.61			0.673913	162774	28342.2	2052.18	753.206	4571.67															0.0230084	0.820225
BRH868451	HC	7.5	HDL	sHDL 7-10 nm	7-13 nm	5.16839e+06	1.27461e+06	1.37288e+06	3.14767e+06	759554	2.58379e+06	204074	69342.3	551399	35993.9	34240.2	1269.22	1813.39	8728.23	0.81784	4474.09	9689.71	2292.02	42605	10712.5	1.07819	12182.9	2.06209	64386.7	39454.4	2825.67	1153.97	5594.29	460.818	744.951	394.58	42.7986	131.129	0	0	25.1133	1146.97	0.0867911	0.618589	0			0.0492904	0.568004
BRH868451	HC	8	HDL	sHDL 7-10 nm	7-13 nm	5.16839e+06	1.27461e+06	1.37288e+06	3.14767e+06	759554	2.58379e+06	204074	69342.3	551399	35993.9	34240.2	1269.22	1813.39	8728.23	0.81784	4474.09	9689.71	2292.02	47493.7	8462.34	1.34088	15151.2	2.14918	12764.4	37544.2	2761.46	1052.84	4747.8	1550.99	1879.54	607.093	0	0	0	0	0	1089.71	0.118222	0.825195				0.0806239	0.217025
BRH868451	HC	8.5	HDL	sHDL 7-10 nm	7-13 nm	5.16839e+06	1.27461e+06	1.37288e+06	3.14767e+06	759554	2.58379e+06	204074	69342.3	551399	35993.9	34240.2	1269.22	1813.39	8728.23	0.81784	4474.09	9689.71	2292.02	168551	26811.1	3.87057	43735.3	7.48885	20353.9	114113	9512.78	3609.94	15120.4	3829.13	4337.65	141.458	0	350.555	91.6515	203.889	10.8144	2657.65	0.128929	0.882765	0.261446	0.449516	0.0530404	0.0929114	0.125225
BRH868451	HC	9	HDL	sHDL 7-10 nm	7-13 nm	5.16839e+06	1.27461e+06	1.37288e+06	3.14767e+06	759554	2.58379e+06	204074	69342.3	551399	35993.9	34240.2	1269.22	1813.39	8728.23	0.81784	4474.09	9689.71	2292.02	132999	20879.3	2.93006	33108	5.89735	12071.9	91936.4	7032.44	2862.74	11868	3119.19	3657.97	31.1073	0	515.186	265.209	346.021	11.0472	1841.79	0.129453	0.852711	0.514784	0.766453	0.0319265	0.094347	0.0960874
BRH868451	HC	9.5	HDL	sHDL 7-10 nm	7-13 nm	5.16839e+06	1.27461e+06	1.37288e+06	3.14767e+06	759554	2.58379e+06	204074	69342.3	551399	35993.9	34240.2	1269.22	1813.39	8728.23	0.81784	4474.09	9689.71	2292.02	237836	37330.1	4.42091	49953.8	10.5456	16948.5	178122	17627.9	4975.91	20178.6	4215.96	4286.08	25.1379	0	968.341	332.217	675.187	17.0113	2546.31	0.125284	0.983641	0.343079	0.492037	0.025195	0.0848262	0.0713357
BRH868451	HC	10	HDL	mHDL 10-13 nm	7-13 nm	5.16839e+06	1.27461e+06	1.37288e+06	3.14767e+06	759554	2.58379e+06	204074	69342.3	551399	35993.9	34240.2	1269.22	1813.39	8728.23	0.81784	4474.09	9689.71	2292.02	332684	53930.2	6.63132	74930.1	14.8248	25827	214128	18376.9	7119.63	29926.5	4932.04	4258.55	19.296	0	1012.53	433.506	1005.73	25.4936	2782.15	0.140572	1.15815	0.428141	0.431035	0.0253483	0.101301	0.0875329
BRH868451	HC	10.5	HDL	mHDL 10-13 nm	7-13 nm	5.16839e+06	1.27461e+06	1.37288e+06	3.14767e+06	759554	2.58379e+06	204074	69342.3	551399	35993.9	34240.2	1269.22	1813.39	8728.23	0.81784	4474.09	9689.71	2292.02	358173	57980.6	6.89026	77856	15.9571	21033.6	236283	20264.7	7288.46	21581.2	3919.39	3963.52	13.0332	0	1022.76	494.608	961.17	43.9189	2399.1	0.14432	0.988866	0.483603	0.51459	0.0456931	0.0704146	0.0687129
BRH868451	HC	11	HDL	mHDL 10-13 nm	7-13 nm	5.16839e+06	1.27461e+06	1.37288e+06	3.14767e+06	759554	2.58379e+06	204074	69342.3	551399	35993.9	34240.2	1269.22	1813.39	8728.23	0.81784	4474.09	9689.71	2292.02	310091	51673.5	6.16757	69690	13.8785	19238	200532	17310.2	5953.58	26940.1										0.146513					0.0997757	0.0713385
BRH868451	HC	12	HDL	mHDL 10-13 nm	7-13 nm	5.16839e+06	1.27461e+06	1.37288e+06	3.14767e+06	759554	2.58379e+06	204074	69342.3	551399	35993.9	34240.2	1269.22	1813.39	8728.23	0.81784	4474.09	9689.71	2292.02	234580	41001.8	4.49795	50824.3	10.581	14031.9	157028	13077.2	4690.79	29959.3	3131.25	2106.46	5.6001	0	596.206	396.195	743.891	113.66	1082.96	0.146647	1.4865	0.664527	0.532598	0.152791	0.136918	0.0642073
BRH868451	HC	12.5	HDL	mHDL 10-13 nm	7-13 nm	5.16839e+06	1.27461e+06	1.37288e+06	3.14767e+06	759554	2.58379e+06	204074	69342.3	551399	35993.9	34240.2	1269.22	1813.39	8728.23	0.81784	4474.09	9689.71	2292.02	175831	32963	2.8096	31746.9	8.02689	13547.1	117488	10641.2	3385.72	14798.5	2450.38	1759.32	6.6225	0	556.2	252.025	689.749	196.833	707.893	0.161556	1.3928	0.453121	0.365387	0.285368	0.0925582	0.0848363
BRH868451	HC	13	HDL	E 13-18 nm	7-13 nm	5.16839e+06	1.27461e+06	1.37288e+06	3.14767e+06	759554	2.58379e+06	204074	69342.3	551399	35993.9	34240.2	1269.22	1813.39	8728.23	0.81784	4474.09	9689.71	2292.02	148748	26584.1	3.29764	37261.4	6.73458	13179.7	94668	8925.93	2741.66	16140.3										0.151165					0.118962	0.0972608
BRH868451	HC	14	E	E 13-18 nm	13-18	5.16839e+06	1.27461e+06	1.37288e+06	3.14767e+06	759554	2.58379e+06	204074	69342.3	551399	35993.9	34240.2	1269.22	1813.39	8728.23	0.81784	4474.09	9689.71	2292.02	116452	21341	2.86878	32415.6	5.29511	13131.4	69004.7	5934.59	1952.97	8847.92	2976.15	2098.18	12.4159	13.3248	737.336	399.293	1082.16	615.767	406.67	0.161658	1.41845	0.541535	0.368979	0.569018	0.0894715	0.132951
BRH868451	HC	15	E	E 13-18 nm	13-18	5.16839e+06	1.27461e+06	1.37288e+06	3.14767e+06	759554	2.58379e+06	204074	69342.3	551399	35993.9	34240.2	1269.22	1813.39	8728.23	0.81784	4474.09	9689.71	2292.02	71663.4	16597.1	1.64651	18604.7	3.40742	10563.2	49533.4	4390.86	1337.81	6795.55	660.351	580.83	5.59315	13.2893	182.24	102.836	260.044	262.454	171.462	0.181168	1.13691	0.564288	0.395456	1.00927	0.093556	0.145606
BRH868451	HC	16	E	E 13-18 nm	13-18	5.16839e+06	1.27461e+06	1.37288e+06	3.14767e+06	759554	2.58379e+06	204074	69342.3	551399	35993.9	34240.2	1269.22	1813.39	8728.23	0.81784	4474.09	9689.71	2292.02	76880.8	20218.4	2.25126	25437.9	3.75918	16388	57433.8	4588.28	1189.57	8801.08	355.81	404.369	0	13.2365	111.9	51.712	164.044	177.555	152.011	0.184554	0.879914	0.462127	0.315231	1.08236	0.0995333	0.185565
BRH868451	HC	17	E	E 13-18 nm	13-18	5.16839e+06	1.27461e+06	1.37288e+06	3.14767e+06	759554	2.58379e+06	204074	69342.3	551399	35993.9	34240.2	1269.22	1813.39	8728.23	0.81784	4474.09	9689.71	2292.02	55562.2	16680.8	1.48649	16796.5	2.80569	8932.57	26083.9	2428.86	615.567	6467.3	313.223	341.261	0	0	69.4522	36.0097	70.8466	95.3818	77.683	0.273105	0.917839	0.518482	0.508277	1.34631	0.145201	0.200798
BRH868451	HC	18	E	sLDL 18-23 nm	13-18	5.16839e+06	1.27461e+06	1.37288e+06	3.14767e+06	759554	2.58379e+06	204074	69342.3	551399	35993.9	34240.2	1269.22	1813.39	8728.23	0.81784	4474.09	9689.71	2292.02	87058.8	26698.9	2.27921	25753.8	4.42031	10395.9	32859.3	2544.33	717.873	9543.26	95.3163	302.428	0	0	0	15.7929	58.5293	61.9777	87.6039	0.316479	0.315171		0.26983	1.05892	0.170187	0.185623
BRH868451	HC	19	LDL	sLDL 18-23 nm	18-30	5.16839e+06	1.27461e+06	1.37288e+06	3.14767e+06	759554	2.58379e+06	204074	69342.3	551399	35993.9	34240.2	1269.22	1813.39	8728.23	0.81784	4474.09	9689.71	2292.02	101172	29708.8	2.74045	30965.5	5.08026	10763.3	34759.8	2755.86	773.43	10029.2	77.087	254.229	0	0	0	26.0929	59.3856	55.3985	83.1004	0.315371	0.303219		0.439381	0.93286	0.16971	0.182357
BRH868451	HC	20	LDL	sLDL 18-23 nm	18-30	5.16839e+06	1.27461e+06	1.37288e+06	3.14767e+06	759554	2.58379e+06	204074	69342.3	551399	35993.9	34240.2	1269.22	1813.39	8728.23	0.81784	4474.09	9689.71	2292.02	114555	34481.9	3.07921	34793.4	5.78849	11616.8	40550.4	2967.54	832.617	11774.9										0.321948					0.173778	0.171657
BRH868451	HC	21	LDL	sLDL 18-23 nm	18-30	5.16839e+06	1.27461e+06	1.37288e+06	3.14767e+06	759554	2.58379e+06	204074	69342.3	551399	35993.9	34240.2	1269.22	1813.39	8728.23	0.81784	4474.09	9689.71	2292.02	158577	43842	4.12802	46644.3	7.84574	13560.1	52184.1	3639.87	1153.57	21010.8	0	0	0	40.1342	34.7043	43.9107	142.263	46.9433	97.9947	0.299946		1.26528	0.308659	0.329977	0.229457	0.148272
BRH868451	HC	22	LDL	sLDL 18-23 nm	18-30	5.16839e+06	1.27461e+06	1.37288e+06	3.14767e+06	759554	2.58379e+06	204074	69342.3	551399	35993.9	34240.2	1269.22	1813.39	8728.23	0.81784	4474.09	9689.71	2292.02	238852	67066.7	6.38842	72185.5	11.8617	18047.7	72479.1	5089.99	1599.27	24113.7	0	0	0	80.168	93.9913	117.47	212.875	39.5975	127.067	0.316571		1.24979	0.551824	0.186013	0.198704	0.148902
BRH868451	HC	23	LDL	lLDL 23-30 nm	18-30	5.16839e+06	1.27461e+06	1.37288e+06	3.14767e+06	759554	2.58379e+06	204074	69342.3	551399	35993.9	34240.2	1269.22	1813.39	8728.23	0.81784	4474.09	9689.71	2292.02	281835	80676.4	6.96958	78752.3	14.0625	19092.2	115228	5166.55	1881.73	38565.2	0	0	0	182.455	143.776	147.289	346.311	66.308	147.273	0.298587		1.02444	0.425309	0.19147	0.214296	0.106222
BRH868451	HC	24	LDL	lLDL 23-30 nm	18-30	5.16839e+06	1.27461e+06	1.37288e+06	3.14767e+06	759554	2.58379e+06	204074	69342.3	551399	35993.9	34240.2	1269.22	1813.39	8728.23	0.81784	4474.09	9689.71	2292.02	278185	79488.8	7.28482	82314.4	13.8743	19703.7	107829	6163.95	1863.34	36528.9	0	0	0	193.007	225.693	226.41	336.509	77.0558	129.049	0.30061		1.00318	0.672822	0.228986	0.212232	0.11462
BRH868451	HC	25	LDL	lLDL 23-30 nm	18-30	5.16839e+06	1.27461e+06	1.37288e+06	3.14767e+06	759554	2.58379e+06	204074	69342.3	551399	35993.9	34240.2	1269.22	1813.39	8728.23	0.81784	4474.09	9689.71	2292.02	225920	64429	6.38586	72156.6	11.2622	16323.2	62864.3	4743.47	1495.33	22777.6										0.322046					0.210462	0.151011
BRH868451	HC	26	LDL	lLDL 23-30 nm	18-30	5.16839e+06	1.27461e+06	1.37288e+06	3.14767e+06	759554	2.58379e+06	204074	69342.3	551399	35993.9	34240.2	1269.22	1813.39	8728.23	0.81784	4474.09	9689.71	2292.02	151310	47177.4	3.46126	39110.2	7.71588	13269.7	46825.1	2891.29	1142.15	21111.6	0	0	0	160.216	190.545	139.978	295.392	52.4359	57.2949	0.347365		0.734621	0.473873	0.177513	0.247619	0.155834
BRH868451	HC	28	LDL	lLDL 23-30 nm	18-30	5.16839e+06	1.27461e+06	1.37288e+06	3.14767e+06	759554	2.58379e+06	204074	69342.3	551399	35993.9	34240.2	1269.22	1813.39	8728.23	0.81784	4474.09	9689.71	2292.02	106864	35558.6	2.53836	28682	5.54562	10618.4	32501.5	2023	745.886	10729.2	0	0	0	127.686	120.604	92.3878	197.207	40.629	32.9132	0.377415		0.766044	0.468482	0.206022	0.189453	0.187729
BRH868451	HC	29	LDL	lLDL 23-30 nm	18-30	5.16839e+06	1.27461e+06	1.37288e+06	3.14767e+06	759554	2.58379e+06	204074	69342.3	551399	35993.9	34240.2	1269.22	1813.39	8728.23	0.81784	4474.09	9689.71	2292.02	91824	31329.9	2.52951	28582.1	4.79847	10237.1	28016.4	2001.5	602.542	12448.7										0.366436					0.233471	0.19223
BRH868451	HC	30	LDL	rLp >30 nm	18-30	5.16839e+06	1.27461e+06	1.37288e+06	3.14767e+06	759554	2.58379e+06	204074	69342.3	551399	35993.9	34240.2	1269.22	1813.39	8728.23	0.81784	4474.09	9689.71	2292.02	75579.9	28106.8	2.16593	24473.8	4.04926	9498.7	24936.4	1448.82	573.737	8245.41	0	0	0	157.367	99.4783	65.4689	138.409	25.6912	23.1915	0.394156		0.658123	0.473012	0.185618	0.184395	0.212686
BRH868451	HC	31	rLp	rLp >30 nm	>30	5.16839e+06	1.27461e+06	1.37288e+06	3.14767e+06	759554	2.58379e+06	204074	69342.3	551399	35993.9	34240.2	1269.22	1813.39	8728.23	0.81784	4474.09	9689.71	2292.02	71385.1	26038.6	2.49416	28182.6	3.80268	9359.24	20975.6	1302.41	458.401	7506.14	0	0		68.4109	31.5122	42.2185	60.3182	14.0738	16.4535	0.381954		1.33975	0.69993	0.233325	0.18948	0.236552
BRH868451	HC	38	rLp	rLp >30 nm	>30	5.16839e+06	1.27461e+06	1.37288e+06	3.14767e+06	759554	2.58379e+06	204074	69342.3	551399	35993.9	34240.2	1269.22	1813.39	8728.23	0.81784	4474.09	9689.71	2292.02	303625	97137.1	7.22769	81668.8	15.5891	21605	80375.3	4598.49	1905.34	40675.3	0	0	0	136.781	123.383	63.9381	138.473	33.821	30.4152	0.370845		0.51821	0.461738	0.244243	0.272642	0.144995
BRH868451	HC	39	rLp	rLp >30 nm	>30	5.16839e+06	1.27461e+06	1.37288e+06	3.14767e+06	759554	2.58379e+06	204074	69342.3	551399	35993.9	34240.2	1269.22	1813.39	8728.23	0.81784	4474.09	9689.71	2292.02	245960	82869.8	5.69862	64391.2	12.808	16600.1	70760.6	4690.37	1648.4	26866	0	0	0	209.493	111.003	70.5844	151.416	52.6771	24.9208	0.392437		0.635879	0.466162	0.347897	0.22279	0.137829
BRH868451	HC	40	rLp	rLp >30 nm	>30	5.16839e+06	1.27461e+06	1.37288e+06	3.14767e+06	759554	2.58379e+06	204074	69342.3	551399	35993.9	34240.2	1269.22	1813.39	8728.23	0.81784	4474.09	9689.71	2292.02	113378	42950.5	2.88297	32575.9	6.10815	10611.7	33611.3	2699.27	741.672	12688.5										0.424784					0.210189	0.176004
BRH868456	HC	6.5	ALB	ALB <7nm	<7 nm	6.10104e+06	1.24611e+06	1.33898e+06	3.06995e+06	830160	2.26408e+06	143301	63705	732283	56101	41421.5	1199.57	2934.47	10626.6	1.21602	5599.7	13718.7	1713.65						17259.3	3946.07	612.637	267.245	1584.57	803.863	0	0	0	0	0	137.752	0					0	0	0.0668838	0.729407
BRH868456	HC	6.8	ALB	ALB <7nm	<7 nm	6.10104e+06	1.24611e+06	1.33898e+06	3.06995e+06	830160	2.26408e+06	143301	63705	732283	56101	41421.5	1199.57	2934.47	10626.6	1.21602	5599.7	13718.7	1713.65			1.18437	13382.7		16387.1	3309.3	617.957	266.317	1558.54	1726.05	0	38.1291	0	0	0									0.0703324	0.740416
BRH868456	HC	7	HDL	sHDL 7-10 nm	7-13 nm	6.10104e+06	1.24611e+06	1.33898e+06	3.06995e+06	830160	2.26408e+06	143301	63705	732283	56101	41421.5	1199.57	2934.47	10626.6	1.21602	5599.7	13718.7	1713.65			1.60562	18142.6		16126.7	2991.55	519.318	132.335	1591.48	1940.19	450.508	276.118	0	0	0	0	16.1931			4.30668				0.0744325	0.75517
BRH868456	HC	7.5	HDL	sHDL 7-10 nm	7-13 nm	6.10104e+06	1.24611e+06	1.33898e+06	3.06995e+06	830160	2.26408e+06	143301	63705	732283	56101	41421.5	1199.57	2934.47	10626.6	1.21602	5599.7	13718.7	1713.65						22994.3	4131.74	634.73	210.331	1707.5	2763.3	1600.53	589.308	0	0	0	135.193	0			1.72648		0	0	0.0574774	0.774988
BRH868456	HC	8	HDL	sHDL 7-10 nm	7-13 nm	6.10104e+06	1.24611e+06	1.33898e+06	3.06995e+06	830160	2.26408e+06	143301	63705	732283	56101	41421.5	1199.57	2934.47	10626.6	1.21602	5599.7	13718.7	1713.65	6894.98	4812.04	2.45483	27738.2	0.476721	62436.3	10109.4	705.707	277.991	2263.22	2019.06		173.172		0	0	0	20.576		0.0585985					0.0298301	0.823953
BRH868456	HC	8.5	HDL	sHDL 7-10 nm	7-13 nm	6.10104e+06	1.24611e+06	1.33898e+06	3.06995e+06	830160	2.26408e+06	143301	63705	732283	56101	41421.5	1199.57	2934.47	10626.6	1.21602	5599.7	13718.7	1713.65	36700.7	11135.4	1.91257	21611	1.87302	140494	46488.1	2403.16	1091.8	8372.76	2350.6	2117.2	44.3119		0	0	291.604	17.8684		0.0532166	1.11024		0	0.0612763	0.0420686	0.706783
BRH868456	HC	9	HDL	sHDL 7-10 nm	7-13 nm	6.10104e+06	1.24611e+06	1.33898e+06	3.06995e+06	830160	2.26408e+06	143301	63705	732283	56101	41421.5	1199.57	2934.47	10626.6	1.21602	5599.7	13718.7	1713.65	30138.1	6418.69	0.884018	9988.9	1.41301	51105	27948.9	1752.58	810.563	6305.42	3412.16	3128.15	22.405	0	289.654	61.46	0			0.0674046	1.09079	0.212184			0.071663	0.581544
BRH868456	HC	9.5	HDL	sHDL 7-10 nm	7-13 nm	6.10104e+06	1.24611e+06	1.33898e+06	3.06995e+06	830160	2.26408e+06	143301	63705	732283	56101	41421.5	1199.57	2934.47	10626.6	1.21602	5599.7	13718.7	1713.65	59051.8	9100.04	1.19565	13510.1	2.60906	29623.1	28148.8	2134.29	973.035	5233.07	4873.58	4792.2	24.692		682.791	195.683	366.219	34.2701		0.112415	1.01698	0.286593	0.534334	0.093578	0.0791088	0.44837
BRH868456	HC	10	HDL	mHDL 10-13 nm	7-13 nm	6.10104e+06	1.24611e+06	1.33898e+06	3.06995e+06	830160	2.26408e+06	143301	63705	732283	56101	41421.5	1199.57	2934.47	10626.6	1.21602	5599.7	13718.7	1713.65	67568.5	9429.27	1.31249	14830.4	2.94022	17007.8	41508.7	2820.93	1393.94	6898.49	5956.24	5907.73	23.2647	0	1071.64	384.495	684.999	31.6291	1238.5	0.108683	1.00821	0.35879	0.561307	0.0461739	0.0990412	0.244482
BRH868456	HC	10.5	HDL	mHDL 10-13 nm	7-13 nm	6.10104e+06	1.24611e+06	1.33898e+06	3.06995e+06	830160	2.26408e+06	143301	63705	732283	56101	41421.5	1199.57	2934.47	10626.6	1.21602	5599.7	13718.7	1713.65	108253	15603.5	1.79274	20256.9	4.7334	14610.9	64453.4	4672.38	2195.78	13304.5	5996.3	5606.49	8.17269	0	1236.46	450.768	911.538	16.0641	1261.43	0.123279	1.06953	0.364565	0.494514	0.017623	0.13404	0.147383
BRH868456	HC	11	HDL	mHDL 10-13 nm	7-13 nm	6.10104e+06	1.24611e+06	1.33898e+06	3.06995e+06	830160	2.26408e+06	143301	63705	732283	56101	41421.5	1199.57	2934.47	10626.6	1.21602	5599.7	13718.7	1713.65	123711	16685.8	1.94492	21976.5	5.35672	12849.1	72576.7	4786.61	2369.38	12248.8	6112.91	5044.56	0	0	1245.07	454.779	1018.92	48.8229	1134.22	0.122285	1.21178	0.365263	0.446334	0.0479163	0.116822	0.1227
BRH868456	HC	12	HDL	mHDL 10-13 nm	7-13 nm	6.10104e+06	1.24611e+06	1.33898e+06	3.06995e+06	830160	2.26408e+06	143301	63705	732283	56101	41421.5	1199.57	2934.47	10626.6	1.21602	5599.7	13718.7	1713.65	164420	22193.1	2.17799	24610	7.12018	14658.2	96634.7	8128	3008.14	15925.6	4156.19	3034.47	0		812.914	340.214	666.089	95.4518		0.123866	1.36966	0.418512	0.510763	0.143302	0.115088	0.10606
BRH868456	HC	12.5	HDL	mHDL 10-13 nm	7-13 nm	6.10104e+06	1.24611e+06	1.33898e+06	3.06995e+06	830160	2.26408e+06	143301	63705	732283	56101	41421.5	1199.57	2934.47	10626.6	1.21602	5599.7	13718.7	1713.65	222463	33074.1	2.59665	29340.7	9.77353	16656.7	138596	9620.12	4308.92	24217.8	2832.43	1952	0	0	521.443	182.012	480.411	102.454	830.527	0.133889	1.45104	0.349055	0.378867	0.213262	0.125204	0.0862202
BRH868456	HC	13	HDL	E 13-18 nm	7-13 nm	6.10104e+06	1.24611e+06	1.33898e+06	3.06995e+06	830160	2.26408e+06	143301	63705	732283	56101	41421.5	1199.57	2934.47	10626.6	1.21602	5599.7	13718.7	1713.65	259323	38162.6	2.83976	32087.7	11.3749	18581.4	152058	11254.3	5003.17	26874.4										0.137946					0.125698	0.0870173
BRH868456	HC	14	E	E 13-18 nm	13-18	6.10104e+06	1.24611e+06	1.33898e+06	3.06995e+06	830160	2.26408e+06	143301	63705	732283	56101	41421.5	1199.57	2934.47	10626.6	1.21602	5599.7	13718.7	1713.65	273795	40623.4	3.37498	38135.3	12.0249	21404.3	149923	11605.1	5039.3	28302.9	3370.34	2183.81	0	0	567.015	171.01	676.046	242.622	689.532	0.142665	1.54333	0.301597	0.252956	0.358884	0.130846	0.0990755
BRH868456	HC	15	E	E 13-18 nm	13-18	6.10104e+06	1.24611e+06	1.33898e+06	3.06995e+06	830160	2.26408e+06	143301	63705	732283	56101	41421.5	1199.57	2934.47	10626.6	1.21602	5599.7	13718.7	1713.65	206188	34530.4	2.47399	27954.7	9.2364	16876.3	119491	8210.55	3707.55	21777.7	1013.04	674.691	0	0	157.769	0	147.51	102.294	372.675	0.156434	1.50149	0	0	0.693468	0.128037	0.0993428
BRH868456	HC	16	E	E 13-18 nm	13-18	6.10104e+06	1.24611e+06	1.33898e+06	3.06995e+06	830160	2.26408e+06	143301	63705	732283	56101	41421.5	1199.57	2934.47	10626.6	1.21602	5599.7	13718.7	1713.65	259784	45552.3	3.06011	34577.6	11.7312	24305.8	145280	10004.9	4732.55	36223.5	685.162	421.022	0	0	0	0	133.904	65.8468	371.681	0.160577	1.62738		0	0.491747	0.164217	0.110325
BRH868456	HC	17	E	E 13-18 nm	13-18	6.10104e+06	1.24611e+06	1.33898e+06	3.06995e+06	830160	2.26408e+06	143301	63705	732283	56101	41421.5	1199.57	2934.47	10626.6	1.21602	5599.7	13718.7	1713.65	75456.3	13601.2	1.17565	13284.2	3.42441	10863.3	40871.5	3096.35	1297.45	8323.73	522.188	332.071	0	0	0	0	0			0.162574	1.57252				0.129115	0.168716
BRH868456	HC	18	E	sLDL 18-23 nm	13-18	6.10104e+06	1.24611e+06	1.33898e+06	3.06995e+06	830160	2.26408e+06	143301	63705	732283	56101	41421.5	1199.57	2934.47	10626.6	1.21602	5599.7	13718.7	1713.65	58719.9	10576	1.28989	14575	2.66449	10625.5	28771	2062.11	970.818	6019.42	162.271	0	0	41.9921	0	51.1933	265.324	64.685	72.3474	0.163219			0.192946	0.243796	0.124206	0.21952
BRH868456	HC	19	LDL	sLDL 18-23 nm	18-30	6.10104e+06	1.24611e+06	1.33898e+06	3.06995e+06	830160	2.26408e+06	143301	63705	732283	56101	41421.5	1199.57	2934.47	10626.6	1.21602	5599.7	13718.7	1713.65	43731.6	9698.96	1.00141	11315.4	2.06802	10815.4	21374.9	1470.55	668.688	5057.3	0	0	0	142.488	177.582	170.803	543.012	39.9594	70.6434	0.188839		0.961823	0.314547	0.0735884	0.128354	0.274835
BRH868456	HC	20	LDL	sLDL 18-23 nm	18-30	6.10104e+06	1.24611e+06	1.33898e+06	3.06995e+06	830160	2.26408e+06	143301	63705	732283	56101	41421.5	1199.57	2934.47	10626.6	1.21602	5599.7	13718.7	1713.65	49254.6	11928.1	1.25658	14198.7	2.37528	9592.06	19813.9	1485.64	473.717	6216.05	0	0		306.415	356.711	370.119	993.499	65.4494	93.4206	0.228028		1.03759	0.372541	0.0658777	0.165346	0.255464
BRH868456	HC	21	LDL	sLDL 18-23 nm	18-30	6.10104e+06	1.24611e+06	1.33898e+06	3.06995e+06	830160	2.26408e+06	143301	63705	732283	56101	41421.5	1199.57	2934.47	10626.6	1.21602	5599.7	13718.7	1713.65	138449	32124.1	2.8851	32600	6.61216	12682.4	45166.5	2623.49	1024.5	17068.1	0		0	427.238	527.261	504.707	1255.86	85.0755		0.260491		0.957226	0.40188	0.0677426	0.217199	0.16159
BRH868456	HC	22	LDL	sLDL 18-23 nm	18-30	6.10104e+06	1.24611e+06	1.33898e+06	3.06995e+06	830160	2.26408e+06	143301	63705	732283	56101	41421.5	1199.57	2934.47	10626.6	1.21602	5599.7	13718.7	1713.65	341123	71367.9	6.83353	77215	15.9345	24716.3	90100.2	5700.85	2277.35	42171.3	0	0	0	435.895	504.719	481.837	1141.25	91.2653	212.8	0.249759		0.954662	0.4222	0.0799694	0.255583	0.149981
BRH868456	HC	23	LDL	lLDL 23-30 nm	18-30	6.10104e+06	1.24611e+06	1.33898e+06	3.06995e+06	830160	2.26408e+06	143301	63705	732283	56101	41421.5	1199.57	2934.47	10626.6	1.21602	5599.7	13718.7	1713.65	254885	57398.8	5.34945	60445.8	12.0931	16762.6	75658.8	4057.62	1640.8	40333.3										0.257187					0.291263	0.121199
BRH868456	HC	24	LDL	lLDL 23-30 nm	18-30	6.10104e+06	1.24611e+06	1.33898e+06	3.06995e+06	830160	2.26408e+06	143301	63705	732283	56101	41421.5	1199.57	2934.47	10626.6	1.21602	5599.7	13718.7	1713.65	234916	53536.4	4.35648	49225.7	11.1748	16282.9	63944.7	3570.42	1597.13	28090.8	0	0	0	291.534	318.681	336.286	736.735	64.1088	110.568	0.274872		1.05524	0.456455	0.0870175	0.247477	0.143628
BRH868456	HC	25	LDL	lLDL 23-30 nm	18-30	6.10104e+06	1.24611e+06	1.33898e+06	3.06995e+06	830160	2.26408e+06	143301	63705	732283	56101	41421.5	1199.57	2934.47	10626.6	1.21602	5599.7	13718.7	1713.65	270293	59322.2	4.99828	56477.7	12.7532	17553.5	74218	4341.9	1693.73	33312.6	0	0	0	192.436	225.812	200.713	487.445	57.4902	98.7666	0.264492		0.888849	0.411765	0.117942	0.254014	0.134014
BRH868456	HC	26	LDL	lLDL 23-30 nm	18-30	6.10104e+06	1.24611e+06	1.33898e+06	3.06995e+06	830160	2.26408e+06	143301	63705	732283	56101	41421.5	1199.57	2934.47	10626.6	1.21602	5599.7	13718.7	1713.65	347303	73963.5	6.59874	74562.1	16.283	20767.2	88533.1	4529.75	1989.03	40959.1	0	0	0	126.501	168.251	130.772	266.247	46.3316	100.908	0.260185		0.77724	0.491166	0.174017	0.261206	0.132602
BRH868456	HC	28	LDL	lLDL 23-30 nm	18-30	6.10104e+06	1.24611e+06	1.33898e+06	3.06995e+06	830160	2.26408e+06	143301	63705	732283	56101	41421.5	1199.57	2934.47	10626.6	1.21602	5599.7	13718.7	1713.65	424900	90038.6	8.33238	94151.2	19.9004	27298.7	102622	5678.1	2590.11	52191.7	0	0	0	81.8222	72.4295	90.7123	263.522	39.6884	93.8963	0.258028		1.25242	0.344231	0.150608	0.274088	0.143539
BRH868456	HC	29	LDL	lLDL 23-30 nm	18-30	6.10104e+06	1.24611e+06	1.33898e+06	3.06995e+06	830160	2.26408e+06	143301	63705	732283	56101	41421.5	1199.57	2934.47	10626.6	1.21602	5599.7	13718.7	1713.65	515021	109390	10.5788	119535	24.1329	30593.3	129154	6429.66	2555.87	56199.5	0	0	0		0	70.1128	227.225	30.1743		0.257657			0.308561	0.132795	0.249803	0.136154
BRH868456	HC	30	LDL	rLp >30 nm	18-30	6.10104e+06	1.24611e+06	1.33898e+06	3.06995e+06	830160	2.26408e+06	143301	63705	732283	56101	41421.5	1199.57	2934.47	10626.6	1.21602	5599.7	13718.7	1713.65	470535	100932	9.75052	110175	22.0938	29916.7	117563	5928.64	2848.53	53791.2										0.2591					0.256038	0.142575
BRH868456	HC	31	rLp	rLp >30 nm	>30	6.10104e+06	1.24611e+06	1.33898e+06	3.06995e+06	830160	2.26408e+06	143301	63705	732283	56101	41421.5	1199.57	2934.47	10626.6	1.21602	5599.7	13718.7	1713.65	425230	97024.6	9.94843	112412	20.2332	24758.3	88004.6	4439.81	2262.56	44962.8	0	0		61.7513	0	55.2998	0	28.9801	67.503	0.268518					0.273392	0.150727
BRH868456	HC	38	rLp	rLp >30 nm	>30	6.10104e+06	1.24611e+06	1.33898e+06	3.06995e+06	830160	2.26408e+06	143301	63705	732283	56101	41421.5	1199.57	2934.47	10626.6	1.21602	5599.7	13718.7	1713.65	305194	74485.4	6.19892	70044.3	14.7443	20830.5	73003.5	3504.78	1891.32	34650.7	0		0	310.631	297.266	193.708	295.636	97.2745		0.296457		0.651629	0.655222	0.329034	0.258762	0.155749
BRH868456	HC	39	rLp	rLp >30 nm	>30	6.10104e+06	1.24611e+06	1.33898e+06	3.06995e+06	830160	2.26408e+06	143301	63705	732283	56101	41421.5	1199.57	2934.47	10626.6	1.21602	5599.7	13718.7	1713.65	207023	57444.8	4.28552	48424	10.319	18065.8	51023.5	2410.57	1365.25	34067.1	0	0	0	227.216	235.578	106.911	181.428	63.1546	21.8651	0.323295		0.453826	0.589278	0.348098	0.318513	0.169116
BRH868456	HC	40	rLp	rLp >30 nm	>30	6.10104e+06	1.24611e+06	1.33898e+06	3.06995e+06	830160	2.26408e+06	143301	63705	732283	56101	41421.5	1199.57	2934.47	10626.6	1.21602	5599.7	13718.7	1713.65	120714	35960.6	2.84958	32198.7	6.1301	13620	46542.6	1481.57	759.78	14467.7	0	0	0	122.632	0	22.1873	125.884	34.237	12.3796	0.312669			0.176252	0.271973	0.188159	0.177354
BRH868459	HC	6.8	ALB	ALB <7nm	<7 nm	6.60622e+06	1.44819e+06	1.41243e+06	3.23834e+06	1.36233e+06	2.57306e+06	146051	85164.5	728452	55324.4	31323.2	1005.88	2709.23	10818	1.29164	3698.22	13233.1	1034.9			1.91473	21635.3		38955.6	2443.78	393.052	7.51049	624.291	926.902	0	53.3435	0	64.6987			13.2142							0.0146987	0.91833
BRH868459	HC	7	HDL	sHDL 7-10 nm	7-13 nm	6.60622e+06	1.44819e+06	1.41243e+06	3.23834e+06	1.36233e+06	2.57306e+06	146051	85164.5	728452	55324.4	31323.2	1005.88	2709.23	10818	1.29164	3698.22	13233.1	1034.9	22582.3	9819.38	1.80067	20346.6	1.16282	559161	36283.4	2109.71	1179.43	4314.57	1301.07	473.454	112.832	0	0			9.96152		0.0160712	2.74804				0.00714638	0.927306
BRH868459	HC	7.5	HDL	sHDL 7-10 nm	7-13 nm	6.60622e+06	1.44819e+06	1.41243e+06	3.23834e+06	1.36233e+06	2.57306e+06	146051	85164.5	728452	55324.4	31323.2	1005.88	2709.23	10818	1.29164	3698.22	13233.1	1034.9	63239.2	10076.1			2.80469	104138	53634.5	2837.14	1941.54	5637.54	4635.23	1802.39	445.85		0	0		33.1883			2.57171				0.0334928	0.619457
BRH868459	HC	8	HDL	sHDL 7-10 nm	7-13 nm	6.60622e+06	1.44819e+06	1.41243e+06	3.23834e+06	1.36233e+06	2.57306e+06	146051	85164.5	728452	55324.4	31323.2	1005.88	2709.23	10818	1.29164	3698.22	13233.1	1034.9	61505	9428.21	0.974929	11016.2	2.71084	18414.6	51149.1	2752.56	1975.66	5505.48	4316.91	2053.87	211.904	0	156.08	0	0	23.9412	1755.35	0.100228	2.10185	0			0.0689715	0.230979
BRH868459	HC	8.5	HDL	sHDL 7-10 nm	7-13 nm	6.60622e+06	1.44819e+06	1.41243e+06	3.23834e+06	1.36233e+06	2.57306e+06	146051	85164.5	728452	55324.4	31323.2	1005.88	2709.23	10818	1.29164	3698.22	13233.1	1034.9	196929	28307.1	2.48882	28122.2	8.59397	37138.4	144805	7747.79	5765.4	16998.1	10697.2	6297.06	114.914		456.321	0	97.0996	25.6817		0.109693	1.69876	0	0	0.264488	0.0799883	0.174979
BRH868459	HC	9	HDL	sHDL 7-10 nm	7-13 nm	6.60622e+06	1.44819e+06	1.41243e+06	3.23834e+06	1.36233e+06	2.57306e+06	146051	85164.5	728452	55324.4	31323.2	1005.88	2709.23	10818	1.29164	3698.22	13233.1	1034.9	115117	16848.9	1.49671	16912	5.03745	22317.6	83307.2	4993.59	3260.38	10345.6	6890.62	4291.93	20.3151		499.946	47.3943	189.859	10.2351		0.111584	1.60548	0.0947989	0.249629	0.0539088	0.0832607	0.179832
BRH868459	HC	9.5	HDL	sHDL 7-10 nm	7-13 nm	6.60622e+06	1.44819e+06	1.41243e+06	3.23834e+06	1.36233e+06	2.57306e+06	146051	85164.5	728452	55324.4	31323.2	1005.88	2709.23	10818	1.29164	3698.22	13233.1	1034.9	121824	16902.4	3.89601	44022.7	5.28864	20159.4	92639.3	5279.76	3598.07	10824.6	5286.39	3937.05	9.34125		462.787	57.1126	222.22	11.0224		0.100935	1.34273	0.12341	0.257009	0.0496013	0.0816765	0.1523
BRH868459	HC	10	HDL	mHDL 10-13 nm	7-13 nm	6.60622e+06	1.44819e+06	1.41243e+06	3.23834e+06	1.36233e+06	2.57306e+06	146051	85164.5	728452	55324.4	31323.2	1005.88	2709.23	10818	1.29164	3698.22	13233.1	1034.9	127833	19410.1	1.46188	16518.4	5.62579	22290.7	101385	6136.27	3889.57	12368.5	4430.76	3387.81	0		536.065	60.6734		21.1482		0.110975	1.30786	0.113183			0.0846563	0.152758
BRH868459	HC	10.5	HDL	mHDL 10-13 nm	7-13 nm	6.60622e+06	1.44819e+06	1.41243e+06	3.23834e+06	1.36233e+06	2.57306e+06	146051	85164.5	728452	55324.4	31323.2	1005.88	2709.23	10818	1.29164	3698.22	13233.1	1034.9	133765	20760.8	1.51797	17152.2	5.90738	17762.8	98895.3	5691.71	3803.19	11930	4127.4	2620.51	0		566.045	77.6515	297.011	23.8391		0.122943	1.57504	0.137183	0.261443	0.0802633	0.0863809	0.128773
BRH868459	HC	11.5	HDL	mHDL 10-13 nm	7-13 nm	6.60622e+06	1.44819e+06	1.41243e+06	3.23834e+06	1.36233e+06	2.57306e+06	146051	85164.5	728452	55324.4	31323.2	1005.88	2709.23	10818	1.29164	3698.22	13233.1	1034.9	117084	16772.4	1.45303	16418.5	5.10692	15733.8	81764.2	4982.65	3248.41	10190.2	3554.98	1874.71			470.377	82.4293	337.264	21.89		0.116898	1.89628	0.175241	0.244406	0.0649046	0.0878902	0.135872
BRH868459	HC	12	HDL	mHDL 10-13 nm	7-13 nm	6.60622e+06	1.44819e+06	1.41243e+06	3.23834e+06	1.36233e+06	2.57306e+06	146051	85164.5	728452	55324.4	31323.2	1005.88	2709.23	10818	1.29164	3698.22	13233.1	1034.9	71628.8	12610.6	1.02303	11559.7	3.23138	11620.6	52365.6	3305.67	1966.51	6388.65										0.136125					0.0844347	0.153772
BRH868459	HC	13	HDL	E 13-18 nm	7-13 nm	6.60622e+06	1.44819e+06	1.41243e+06	3.23834e+06	1.36233e+06	2.57306e+06	146051	85164.5	728452	55324.4	31323.2	1005.88	2709.23	10818	1.29164	3698.22	13233.1	1034.9	47015.4	8428.4			2.12788	10085.1	33716.5	2137.93	1209.97	4657.06	1356.02	706.727	0		210.218	35.1601	226.899	29.7325			1.91874	0.167255	0.154959	0.131039	0.089869	0.194857
BRH868459	HC	14	E	E 13-18 nm	13-18	6.60622e+06	1.44819e+06	1.41243e+06	3.23834e+06	1.36233e+06	2.57306e+06	146051	85164.5	728452	55324.4	31323.2	1005.88	2709.23	10818	1.29164	3698.22	13233.1	1034.9	32550.3	7051.33			1.52864	8920.72	23423.5	1477.58	795.516	3495.38	1347.55	340.535	0		223.293	0	197.931	44.0202			3.95717	0	0	0.222401	0.0916825	0.234277
BRH868459	HC	15	E	E 13-18 nm	13-18	6.60622e+06	1.44819e+06	1.41243e+06	3.23834e+06	1.36233e+06	2.57306e+06	146051	85164.5	728452	55324.4	31323.2	1005.88	2709.23	10818	1.29164	3698.22	13233.1	1034.9	39532.3	11258.8			1.97938	15340.7	26976.6	1727.91	863.082	4638.36	0	0			69.2854	0		18.5189				0			0.0935781	0.309878
BRH868459	HC	16	E	E 13-18 nm	13-18	6.60622e+06	1.44819e+06	1.41243e+06	3.23834e+06	1.36233e+06	2.57306e+06	146051	85164.5	728452	55324.4	31323.2	1005.88	2709.23	10818	1.29164	3698.22	13233.1	1034.9	20266.7	5932.85			1.02209	7264.3	11954.9	738.425	355.667	2438.56	0	0			61.6534	0	187.258	16.8121				0	0	0.0897802	0.107136	0.319545
BRH868459	HC	17	E	E 13-18 nm	13-18	6.60622e+06	1.44819e+06	1.41243e+06	3.23834e+06	1.36233e+06	2.57306e+06	146051	85164.5	728452	55324.4	31323.2	1005.88	2709.23	10818	1.29164	3698.22	13233.1	1034.9	89490.5	21148.8	1.18319	13369.4	4.28303	10660.9	30737.2	1879.48	897.756	9744.71	0	0	28.0684	20.5409	189.484	19.0574	225.714	22.0747	99.0164	0.267481		0.100575	0.0844317	0.0977995	0.180676	0.197909
BRH868459	HC	18	E	sLDL 18-23 nm	13-18	6.60622e+06	1.44819e+06	1.41243e+06	3.23834e+06	1.36233e+06	2.57306e+06	146051	85164.5	728452	55324.4	31323.2	1005.88	2709.23	10818	1.29164	3698.22	13233.1	1034.9	337968	70253.2	5.76062	65091.8	15.7368	26140.9	104493	6142.31	3694.86	36864.1	0	0		58.3037	162.815	86.8847	385.501	19.1689	297.811	0.246069		0.533641	0.225381	0.0497248	0.207835	0.147561
BRH868459	HC	19	LDL	sLDL 18-23 nm	18-30	6.60622e+06	1.44819e+06	1.41243e+06	3.23834e+06	1.36233e+06	2.57306e+06	146051	85164.5	728452	55324.4	31323.2	1005.88	2709.23	10818	1.29164	3698.22	13233.1	1034.9	484900	99437.7	12.4248	140393	22.5165	37993.4	163149	10155.5	4800.63	56120.4	0	0	0	80.1177	262.452	175.231	574.64	17.6377	390.619	0.225423		0.667671	0.304941	0.0306935	0.206118	0.139714
BRH868459	HC	21	LDL	sLDL 18-23 nm	18-30	6.60622e+06	1.44819e+06	1.41243e+06	3.23834e+06	1.36233e+06	2.57306e+06	146051	85164.5	728452	55324.4	31323.2	1005.88	2709.23	10818	1.29164	3698.22	13233.1	1034.9	458977	95431.1	10.3596	117058	21.3725	36690.8	153758	8701.28	4721.73	49211.2	0	0	0	268.219	544.62	322.118	1179.71	41.2362	295.634	0.234013		0.591455	0.273049	0.0349545	0.194407	0.145125
BRH868459	HC	22	LDL	sLDL 18-23 nm	18-30	6.60622e+06	1.44819e+06	1.41243e+06	3.23834e+06	1.36233e+06	2.57306e+06	146051	85164.5	728452	55324.4	31323.2	1005.88	2709.23	10818	1.29164	3698.22	13233.1	1034.9	402934	85140.1	8.5056	96108.5	18.8248	31816.1	134427	8371.07	3987.8	45429.2	0	0	0	319.11	822.019	503.402	1833.79	50.4461	237.42	0.238923		0.612398	0.274515	0.0275092	0.20274	0.142164
BRH868459	HC	23	LDL	lLDL 23-30 nm	18-30	6.60622e+06	1.44819e+06	1.41243e+06	3.23834e+06	1.36233e+06	2.57306e+06	146051	85164.5	728452	55324.4	31323.2	1005.88	2709.23	10818	1.29164	3698.22	13233.1	1034.9	438079	92986.9	8.72095	98541.8	20.486	34508.9	138113	8013.37	4442.72	50577.8	0	0		416.495	707.601	583.556	1753.43	62.3642	228.552	0.244812		0.824697	0.332808	0.035567	0.214582	0.146589
BRH868459	HC	24	LDL	lLDL 23-30 nm	18-30	6.60622e+06	1.44819e+06	1.41243e+06	3.23834e+06	1.36233e+06	2.57306e+06	146051	85164.5	728452	55324.4	31323.2	1005.88	2709.23	10818	1.29164	3698.22	13233.1	1034.9	482180	100411	10.2488	115806	22.46	38427.9	148739	7976.47	4338.72	51731.4	0	0		411.222	662.286	374.91	1425.92	86.6149	214.307	0.24111		0.566084	0.262924	0.0607431	0.205882	0.153126
BRH868459	HC	26	LDL	lLDL 23-30 nm	18-30	6.60622e+06	1.44819e+06	1.41243e+06	3.23834e+06	1.36233e+06	2.57306e+06	146051	85164.5	728452	55324.4	31323.2	1005.88	2709.23	10818	1.29164	3698.22	13233.1	1034.9	452902	99661.5	9.34414	105584	21.34	39954.6	138600	7369.03	4258.14	51333.1	0	0		158.65	421.754	173.474	496.802	43.0738	139.034	0.253591		0.411314	0.34918	0.086702	0.212497	0.1656
BRH868459	HC	27	LDL	lLDL 23-30 nm	18-30	6.60622e+06	1.44819e+06	1.41243e+06	3.23834e+06	1.36233e+06	2.57306e+06	146051	85164.5	728452	55324.4	31323.2	1005.88	2709.23	10818	1.29164	3698.22	13233.1	1034.9	405374	88844.7	7.8913	89167.2	19.0842	32400	121041	6457.4	3782.17	42590.9	0			138.711	205.83	98.0855	263.733	23.929		0.258588		0.476536	0.371912	0.090732	0.206434	0.157235
BRH868459	HC	28	LDL	lLDL 23-30 nm	18-30	6.60622e+06	1.44819e+06	1.41243e+06	3.23834e+06	1.36233e+06	2.57306e+06	146051	85164.5	728452	55324.4	31323.2	1005.88	2709.23	10818	1.29164	3698.22	13233.1	1034.9	294733	72904.6	5.113	57774	14.2542	24152.9	91148.2	4867.14	2880.57	35480.2	0			70.2048	200.234	56.6609	204.682	13.2661		0.289421		0.282973	0.276824	0.0648129	0.223761	0.152512
BRH868459	HC	30	LDL	rLp >30 nm	18-30	6.60622e+06	1.44819e+06	1.41243e+06	3.23834e+06	1.36233e+06	2.57306e+06	146051	85164.5	728452	55324.4	31323.2	1005.88	2709.23	10818	1.29164	3698.22	13233.1	1034.9	214248	54900.4	3.71824	42014	10.4485	18315.7	65254.9	3404.19	1902.23	25231.3										0.301014					0.221067	0.160674
BRH868459	HC	31	rLp	rLp >30 nm	>30	6.60622e+06	1.44819e+06	1.41243e+06	3.23834e+06	1.36233e+06	2.57306e+06	146051	85164.5	728452	55324.4	31323.2	1005.88	2709.23	10818	1.29164	3698.22	13233.1	1034.9	163414	43400.6	2.91608	32950	8.039	14668.1	46770.5	2455.4	1447.14	19506.5										0.314182					0.229845	0.173048
BRH868459	HC	33	rLp	rLp >30 nm	>30	6.60622e+06	1.44819e+06	1.41243e+06	3.23834e+06	1.36233e+06	2.57306e+06	146051	85164.5	728452	55324.4	31323.2	1005.88	2709.23	10818	1.29164	3698.22	13233.1	1034.9	142185	40505.1	2.52725	28556.5	7.11968	13244.6	39947.6	1998.11	1208.42	16727.9										0.338322					0.228695	0.181298
BRH868459	HC	34	rLp	rLp >30 nm	>30	6.60622e+06	1.44819e+06	1.41243e+06	3.23834e+06	1.36233e+06	2.57306e+06	146051	85164.5	728452	55324.4	31323.2	1005.88	2709.23	10818	1.29164	3698.22	13233.1	1034.9	120976	36748	2.46944	27903.3	6.16181	12830.8	34527.4	1864.6	1042.28	15443.2										0.348031					0.234964	0.195459
BRH868459	HC	36	rLp	rLp >30 nm	>30	6.60622e+06	1.44819e+06	1.41243e+06	3.23834e+06	1.36233e+06	2.57306e+06	146051	85164.5	728452	55324.4	31323.2	1005.88	2709.23	10818	1.29164	3698.22	13233.1	1034.9	116970	37442.7	3.00213	33922.4	6.0449	14461.5	37766.3	1795.88	1045.65	16708.2										0.338835					0.232714	0.201671
BRH868459	HC	38	rLp	rLp >30 nm	>30	6.60622e+06	1.44819e+06	1.41243e+06	3.23834e+06	1.36233e+06	2.57306e+06	146051	85164.5	728452	55324.4	31323.2	1005.88	2709.23	10818	1.29164	3698.22	13233.1	1034.9	349262	86985	10.212	115390	16.9184	29922.4	96799.9	5194.87	2965.88	40163.4	0	0		159.328	203.772	135.854	302.762	46.8139	36.0098	0.277067		0.666695	0.448714	0.154623	0.22939	0.171111
BRH868459	HC	39	rLp	rLp >30 nm	>30	6.60622e+06	1.44819e+06	1.41243e+06	3.23834e+06	1.36233e+06	2.57306e+06	146051	85164.5	728452	55324.4	31323.2	1005.88	2709.23	10818	1.29164	3698.22	13233.1	1034.9	337449	89579.6			16.5986	21826	91156.5	4633.21	2715.82	38277	0	0		155.64	226.274	86.8068	356.691	25.3709				0.383636	0.243367	0.0711283	0.241283	0.137753
BRH868459	HC	40	rLp	rLp >30 nm	>30	6.60622e+06	1.44819e+06	1.41243e+06	3.23834e+06	1.36233e+06	2.57306e+06	146051	85164.5	728452	55324.4	31323.2	1005.88	2709.23	10818	1.29164	3698.22	13233.1	1034.9	143301	38797.7	2.57504	29096.5	7.08322	13305.6	41756	2453.69	1158.7	16944.3	0	0		66.7951	191.854	23.0702	130.106			0.318088		0.120249	0.177319		0.224023	0.176132
BRH868460	HC	6.8	ALB	ALB <7nm	<7 nm	6.10104e+06	1.06995e+06	1.29944e+06	2.97927e+06	1.03584e+06	2.83494e+06	270349	80411	651326	64200.3	45180.6	1608.59	1911.3	19968.1	0.871324	3774.46	15642.6	3095.51		4771.04	2.91228	32907.1		152928	14008.6	1936.02	794.486	3264.11															0.0188545	0.884452
BRH868460	HC	7	HDL	sHDL 7-10 nm	7-13 nm	6.10104e+06	1.06995e+06	1.29944e+06	2.97927e+06	1.03584e+06	2.83494e+06	270349	80411	651326	64200.3	45180.6	1608.59	1911.3	19968.1	0.871324	3774.46	15642.6	3095.51	33004.5	8932.9			1.70805	162469	36436	2804.77	1001.34	6404.98															0.0305992	0.77714
BRH868460	HC	7.5	HDL	sHDL 7-10 nm	7-13 nm	6.10104e+06	1.06995e+06	1.29944e+06	2.97927e+06	1.03584e+06	2.83494e+06	270349	80411	651326	64200.3	45180.6	1608.59	1911.3	19968.1	0.871324	3774.46	15642.6	3095.51	71851.8	12762.3			3.27433	61189.8	57570.5	4389.06	1610.36	8615.51	965.267	764.149	373.521	27.9459	0	0	0	118.67			1.26319				0.0645581	0.459078
BRH868460	HC	8	HDL	sHDL 7-10 nm	7-13 nm	6.10104e+06	1.06995e+06	1.29944e+06	2.97927e+06	1.03584e+06	2.83494e+06	270349	80411	651326	64200.3	45180.6	1608.59	1911.3	19968.1	0.871324	3774.46	15642.6	3095.51	85592.6	14618	2.92166	33013.1	3.86165	17191.8	56770.9	5038.82	1675.62	8868.6	4332.94	3171.22	735.055	0	0	0	0	0	2202.88	0.127183	1.36633				0.0990135	0.192176
BRH868460	HC	8.5	HDL	sHDL 7-10 nm	7-13 nm	6.10104e+06	1.06995e+06	1.29944e+06	2.97927e+06	1.03584e+06	2.83494e+06	270349	80411	651326	64200.3	45180.6	1608.59	1911.3	19968.1	0.871324	3774.46	15642.6	3095.51	286572	47327.3	6.13269	69295.9	12.8218	44250.9	207008	18944.9	6199.58	32907.3	10166.6	7501.14	175.398	0	1010.66	117.609	301.166	0	5174.34	0.123648	1.35534	0.116368	0.390511	0	0.106367	0.14321
BRH868460	HC	9	HDL	sHDL 7-10 nm	7-13 nm	6.10104e+06	1.06995e+06	1.29944e+06	2.97927e+06	1.03584e+06	2.83494e+06	270349	80411	651326	64200.3	45180.6	1608.59	1911.3	19968.1	0.871324	3774.46	15642.6	3095.51	270127	39409.5	3.80656	43012	11.7404	30805.1	178288	18347.5	5462.1	27733.4	7535.49		69.2082	0	2062.27	190.194	664.346	0		0.120911		0.0922254	0.286287	0	0.106388	0.118317
BRH868460	HC	9.5	HDL	sHDL 7-10 nm	7-13 nm	6.10104e+06	1.06995e+06	1.29944e+06	2.97927e+06	1.03584e+06	2.83494e+06	270349	80411	651326	64200.3	45180.6	1608.59	1911.3	19968.1	0.871324	3774.46	15642.6	3095.51	393621	44547.6	4.9493	55924.3	16.2522	34988.4	228123	23475.8	7088.48	35121	8073.95	6520.78	63.0517	0	2689.39	299.719	1069.07	23.0886	3957.45	0.1046	1.23819	0.111445	0.280355	0.0215969	0.106799	0.106528
BRH868460	HC	10	HDL	mHDL 10-13 nm	7-13 nm	6.10104e+06	1.06995e+06	1.29944e+06	2.97927e+06	1.03584e+06	2.83494e+06	270349	80411	651326	64200.3	45180.6	1608.59	1911.3	19968.1	0.871324	3774.46	15642.6	3095.51	461575	57787.5	4.56805	51616.4	19.4267	37066.2	267375	29046.7	8624.3	40671.6	6981.92	6081.64	40.7631	0	2986.65	331.991	1308.61	55.0625	3614.16	0.11722	1.14803	0.111158	0.253698	0.0420772	0.106236	0.0969385
BRH868460	HC	10.5	HDL	mHDL 10-13 nm	7-13 nm	6.10104e+06	1.06995e+06	1.29944e+06	2.97927e+06	1.03584e+06	2.83494e+06	270349	80411	651326	64200.3	45180.6	1608.59	1911.3	19968.1	0.871324	3774.46	15642.6	3095.51	372132	52249.1	3.62787	40992.9	16.0382	30462.9	224734	25195.7	6689.1	33002.1	7013.25	5680.2	17.8207	0	2640.37	338.149	1364.54	80.7661	2670.4	0.128106	1.23468	0.128069	0.247812	0.0591893	0.103089	0.095275
BRH868460	HC	11	HDL	mHDL 10-13 nm	7-13 nm	6.10104e+06	1.06995e+06	1.29944e+06	2.97927e+06	1.03584e+06	2.83494e+06	270349	80411	651326	64200.3	45180.6	1608.59	1911.3	19968.1	0.871324	3774.46	15642.6	3095.51	278854	45492.5	3.87333	43766.5	12.4393	26295	171416	18408.2	4754.46	26383.1	6263.06	4683.38	20.1407	0	2792.66	345.666	1444.9	187.527	1888.03	0.143959	1.33729	0.123777	0.239233	0.129786	0.106686	0.106461
BRH868460	HC	12	HDL	mHDL 10-13 nm	7-13 nm	6.10104e+06	1.06995e+06	1.29944e+06	2.97927e+06	1.03584e+06	2.83494e+06	270349	80411	651326	64200.3	45180.6	1608.59	1911.3	19968.1	0.871324	3774.46	15642.6	3095.51	244855	38306.5	3.72011	42035.2	10.8138	23707.8	145500	15231.1	4357.04	23646.1	3432.13	2528.92	22.6016	0	1224.57	234.281	924.328	365.458	1100.26	0.139713	1.35715	0.191317	0.253461	0.395377	0.111288	0.111716
BRH868460	HC	12.5	HDL	mHDL 10-13 nm	7-13 nm	6.10104e+06	1.06995e+06	1.29944e+06	2.97927e+06	1.03584e+06	2.83494e+06	270349	80411	651326	64200.3	45180.6	1608.59	1911.3	19968.1	0.871324	3774.46	15642.6	3095.51	231055	38943.2	3.54064	40007.2	10.39	24181	136084	14690.7	4244.31	22747.2										0.149678					0.112619	0.119866
BRH868460	HC	14	E	E 13-18 nm	13-18	6.10104e+06	1.06995e+06	1.29944e+06	2.97927e+06	1.03584e+06	2.83494e+06	270349	80411	651326	64200.3	45180.6	1608.59	1911.3	19968.1	0.871324	3774.46	15642.6	3095.51	257629	55567.9	5.674	64113	12.3919	36002.2	164934	16745.3	5049.62	29267.9	1188.67	1030.15	15.5325	0	260.31	82.7375	404.512	287.388	664.993	0.173558	1.15388	0.317842	0.204537	0.710455	0.116119	0.143014
BRH868460	HC	15	E	E 13-18 nm	13-18	6.10104e+06	1.06995e+06	1.29944e+06	2.97927e+06	1.03584e+06	2.83494e+06	270349	80411	651326	64200.3	45180.6	1608.59	1911.3	19968.1	0.871324	3774.46	15642.6	3095.51	57728.4	14260.9			2.89695	13562.5	41037.5	3998.05	1071.43	7041.9	863.422	952.369	37.0112	0	68.2943	73.994	355.123	294.287			0.906604	1.08346	0.208362	0.828691	0.105528	0.203496
BRH868460	HC	16	E	E 13-18 nm	13-18	6.10104e+06	1.06995e+06	1.29944e+06	2.97927e+06	1.03584e+06	2.83494e+06	270349	80411	651326	64200.3	45180.6	1608.59	1911.3	19968.1	0.871324	3774.46	15642.6	3095.51	55250.6	14026.5	2.61241	29518.8	2.7977	13401	34013	3126.31	913.612	7133.56	332.491	749.976	0	0	0	27.9317	255.25	315.718	117.117	0.181638	0.443335		0.109429	1.2369	0.121721	0.228948
BRH868460	HC	17	E	E 13-18 nm	13-18	6.10104e+06	1.06995e+06	1.29944e+06	2.97927e+06	1.03584e+06	2.83494e+06	270349	80411	651326	64200.3	45180.6	1608.59	1911.3	19968.1	0.871324	3774.46	15642.6	3095.51	80134.3	20214.9	2.67312	30204.7	4.04917	13541.3	39178.4	3571.45	961.341	10420.8	0	0	0	0	0	0	98.3267	125.357	105.708	0.2175			0	1.2749	0.153945	0.200292
BRH868460	HC	18	E	sLDL 18-23 nm	13-18	6.10104e+06	1.06995e+06	1.29944e+06	2.97927e+06	1.03584e+06	2.83494e+06	270349	80411	651326	64200.3	45180.6	1608.59	1911.3	19968.1	0.871324	3774.46	15642.6	3095.51	103112	21925.5	2.93172	33126.7	4.93878	14404.3	41044.3	3566.52	974.508	12562.9	0	0	0	0	0	0	0	46.2431	102.199	0.20759					0.173109	0.198729
BRH868460	HC	19	LDL	sLDL 18-23 nm	18-30	6.10104e+06	1.06995e+06	1.29944e+06	2.97927e+06	1.03584e+06	2.83494e+06	270349	80411	651326	64200.3	45180.6	1608.59	1911.3	19968.1	0.871324	3774.46	15642.6	3095.51	109627	19975.9	2.7329	30880.2	5.02926	15488.4	38135.2	3187.55	895.736	12637.9	0	0	0	0	0	22.3666	0	42.3784	86.5414	0.189408					0.179604	0.220385
BRH868460	HC	20	LDL	sLDL 18-23 nm	18-30	6.10104e+06	1.06995e+06	1.29944e+06	2.97927e+06	1.03584e+06	2.83494e+06	270349	80411	651326	64200.3	45180.6	1608.59	1911.3	19968.1	0.871324	3774.46	15642.6	3095.51	115699	23198.4	2.80419	31685.8	5.44842	14599.8	36187	3023.26	869.991	12069.8	0	0	0	58.791	0	68.9687	312.574	45.07	86.5197	0.219618			0.220647	0.14419	0.180768	0.218931
BRH868460	HC	21	LDL	sLDL 18-23 nm	18-30	6.10104e+06	1.06995e+06	1.29944e+06	2.97927e+06	1.03584e+06	2.83494e+06	270349	80411	651326	64200.3	45180.6	1608.59	1911.3	19968.1	0.871324	3774.46	15642.6	3095.51	127663	25461.3	2.91455	32932.8	6.00277	16214.9	46601.7	3425.39	1045.87	15617.9	0	0	0	131.556	101.748	127.972	627.754	41.2451	95.0505	0.20793		1.25775	0.203858	0.0657026	0.188331	0.195772
BRH868460	HC	22	LDL	sLDL 18-23 nm	18-30	6.10104e+06	1.06995e+06	1.29944e+06	2.97927e+06	1.03584e+06	2.83494e+06	270349	80411	651326	64200.3	45180.6	1608.59	1911.3	19968.1	0.871324	3774.46	15642.6	3095.51	174798	33389.8	3.19724	36127	8.12128	17701.9	52863.9	4223.38	1213.13	18864.3	0	0	0	244.812	436.537	216.566	926.187	57.2909	114.156	0.221515		0.496099	0.233825	0.0618568	0.1988	0.186782
BRH868460	HC	23	LDL	lLDL 23-30 nm	18-30	6.10104e+06	1.06995e+06	1.29944e+06	2.97927e+06	1.03584e+06	2.83494e+06	270349	80411	651326	64200.3	45180.6	1608.59	1911.3	19968.1	0.871324	3774.46	15642.6	3095.51	261966	43382.7	4.58711	51831.8	11.7289	21613.8	69226	5422.5	1667.22	26716.9	0	0	0	258.795	492.167	271.024	1066.43	90.1103	130.95	0.201997		0.550675	0.254141	0.0844969	0.21429	0.173574
BRH868460	HC	24	LDL	lLDL 23-30 nm	18-30	6.10104e+06	1.06995e+06	1.29944e+06	2.97927e+06	1.03584e+06	2.83494e+06	270349	80411	651326	64200.3	45180.6	1608.59	1911.3	19968.1	0.871324	3774.46	15642.6	3095.51	279905	47234.6	4.79524	54183.5	12.5906	23187.2	74011	6279.62	1804.72	29494.8	0	0	0	315.286	378.4	246.665	1029.07	117.208	126	0.205659		0.651863	0.239697	0.113897	0.218789	0.172213
BRH868460	HC	25	LDL	lLDL 23-30 nm	18-30	6.10104e+06	1.06995e+06	1.29944e+06	2.97927e+06	1.03584e+06	2.83494e+06	270349	80411	651326	64200.3	45180.6	1608.59	1911.3	19968.1	0.871324	3774.46	15642.6	3095.51	234809	40585.1	4.19387	47388.4	10.6259	20263.1	62441.1	5344.22	1515.7	24416.6										0.209125					0.214165	0.177953
BRH868460	HC	26	LDL	lLDL 23-30 nm	18-30	6.10104e+06	1.06995e+06	1.29944e+06	2.97927e+06	1.03584e+06	2.83494e+06	270349	80411	651326	64200.3	45180.6	1608.59	1911.3	19968.1	0.871324	3774.46	15642.6	3095.51	174850	34344.2	3.64723	41211.6	8.18643	17094.8	47050.7	3419.69	1227.73	18358.6	0	0	0	200.68	259.075	189.913	733.941	77.0218	64.2008	0.231227		0.733043	0.258758	0.104943	0.210595	0.196341
BRH868460	HC	28	LDL	lLDL 23-30 nm	18-30	6.10104e+06	1.06995e+06	1.29944e+06	2.97927e+06	1.03584e+06	2.83494e+06	270349	80411	651326	64200.3	45180.6	1608.59	1911.3	19968.1	0.871324	3774.46	15642.6	3095.51	128935	26382.9	2.9735	33598.8	6.10696	15896.5	37634.8	2982.46	907.225	15337.4	0	0		82.5533	0	27.3478	204.091	0	34.5773	0.227577			0.133998	0	0.210738	0.218689
BRH868460	HC	29	LDL	lLDL 23-30 nm	18-30	6.10104e+06	1.06995e+06	1.29944e+06	2.97927e+06	1.03584e+06	2.83494e+06	270349	80411	651326	64200.3	45180.6	1608.59	1911.3	19968.1	0.871324	3774.46	15642.6	3095.51	112821	23555.2	2.81825	31844.6	5.37492	15583.7	33079.4	2265.91	804.309	13707.7										0.227297					0.2094	0.238353
BRH868460	HC	30	LDL	rLp >30 nm	18-30	6.10104e+06	1.06995e+06	1.29944e+06	2.97927e+06	1.03584e+06	2.83494e+06	270349	80411	651326	64200.3	45180.6	1608.59	1911.3	19968.1	0.871324	3774.46	15642.6	3095.51	98572	21272.9	2.61318	29527.4	4.7421	15023.5	30574.6	2063.13	718.76	12405.2	0	0	0	67.9045	0	21.3889	0	0	22.4834	0.227011					0.204016	0.247382
BRH868460	HC	32	rLp	rLp >30 nm	>30	6.10104e+06	1.06995e+06	1.29944e+06	2.97927e+06	1.03584e+06	2.83494e+06	270349	80411	651326	64200.3	45180.6	1608.59	1911.3	19968.1	0.871324	3774.46	15642.6	3095.51	85792.8	19288	2.82839	31959.2	4.17868	14874.4	26798	1800.88	618.269	11485.6										0.224462					0.206588	0.267872
BRH868460	HC	33	rLp	rLp >30 nm	>30	6.10104e+06	1.06995e+06	1.29944e+06	2.97927e+06	1.03584e+06	2.83494e+06	270349	80411	651326	64200.3	45180.6	1608.59	1911.3	19968.1	0.871324	3774.46	15642.6	3095.51	83385.1	16591	2.97309	33594.2	3.91819	13907.3	22905.6	1564.64	592.354	10181.9	0	0		38.8644	0	0	0	0	14.0708	0.203629					0.207074	0.283191
BRH868460	HC	38	rLp	rLp >30 nm	>30	6.10104e+06	1.06995e+06	1.29944e+06	2.97927e+06	1.03584e+06	2.83494e+06	270349	80411	651326	64200.3	45180.6	1608.59	1911.3	19968.1	0.871324	3774.46	15642.6	3095.51	433027	75004.5	8.52235	96297.7	19.6065	32713.1	99077.5	7824.81	2506.08	45651.7	0	0		83.1781	0	62.6052	213.672	32.3625	36.8971	0.211767			0.292997	0.151459	0.243063	0.17439
BRH868460	HC	39	rLp	rLp >30 nm	>30	6.10104e+06	1.06995e+06	1.29944e+06	2.97927e+06	1.03584e+06	2.83494e+06	270349	80411	651326	64200.3	45180.6	1608.59	1911.3	19968.1	0.871324	3774.46	15642.6	3095.51	270084	59344.4	5.73566	64809.7	13.0635	26459.5	78368.3	6096.32	1819.53	33033.1	0	0	0	114.61	0	0	0	0	24.3193	0.251197					0.226544	0.181687
BRH868460	HC	40	rLp	rLp >30 nm	>30	6.10104e+06	1.06995e+06	1.29944e+06	2.97927e+06	1.03584e+06	2.83494e+06	270349	80411	651326	64200.3	45180.6	1608.59	1911.3	19968.1	0.871324	3774.46	15642.6	3095.51	126008	29794.2	3.71955	42028.8	6.23476	17478.4	36315.9	2897.45	720.06	15545.1	0	0		54.6318	0	0	0	0	11.3486	0.251583					0.213005	0.239792
BRH868464	HC	7.5	HDL	sHDL 7-10 nm	7-13 nm	5.42746e+06	906736	1.44633e+06	3.31606e+06	939099	2.49588e+06	269173	84417.6	560107										48981.7	15861	2.39902	27107.6	2.56307	578227	69450.7	6087.52	2453.29	11811.9										0.0232673					0.0176627	0.86571
BRH868464	HC	8	HDL	sHDL 7-10 nm	7-13 nm	5.42746e+06	906736	1.44633e+06	3.31606e+06	939099	2.49588e+06	269173	84417.6	560107										105082	12748.8	2.41573	27296.4	4.51062	33309.8	92885	9054.43	3248.4	11801.7										0.0723524					0.0784972	0.22183
BRH868464	HC	8.5	HDL	sHDL 7-10 nm	7-13 nm	5.42746e+06	906736	1.44633e+06	3.31606e+06	939099	2.49588e+06	269173	84417.6	560107										226751	25440.9	4.23068	47804.3	9.63713	27547.4	180950	18077	6570.91	23685.1										0.0813967					0.0922052	0.107374
BRH868464	HC	9	HDL	sHDL 7-10 nm	7-13 nm	5.42746e+06	906736	1.44633e+06	3.31606e+06	939099	2.49588e+06	269173	84417.6	560107										174656	22296.3	3.23977	36607.5	7.54843	18766.5	137782	15671.6	5347.83	19180.7										0.0930311					0.0974733	0.0954868
BRH868464	HC	9.5	HDL	sHDL 7-10 nm	7-13 nm	5.42746e+06	906736	1.44633e+06	3.31606e+06	939099	2.49588e+06	269173	84417.6	560107										241991	26187.1	4.50515	50905.6	10.2401	20980.9	182707	19760.9	6969.2	24173.9										0.0831272					0.0949386	0.0825009
BRH868464	HC	10	HDL	mHDL 10-13 nm	7-13 nm	5.42746e+06	906736	1.44633e+06	3.31606e+06	939099	2.49588e+06	269173	84417.6	560107										240027	28588.4	3.95348	44672	10.2784	19804.5	178221	19239.4	6899.22	24940.1										0.092894					0.100106	0.0795909
BRH868464	HC	10.5	HDL	mHDL 10-13 nm	7-13 nm	5.42746e+06	906736	1.44633e+06	3.31606e+06	939099	2.49588e+06	269173	84417.6	560107										214164	25062.3	3.66722	41437.5	9.15016	16344.4	154711	16399.5	5618.78	20465.8										0.0939419					0.0958284	0.076625
BRH868464	HC	11.5	HDL	mHDL 10-13 nm	7-13 nm	5.42746e+06	906736	1.44633e+06	3.31606e+06	939099	2.49588e+06	269173	84417.6	560107										177856	20867.5	2.93291	33140.2	7.60144	13209.5	125448	13711.2	4374.29	17503.8										0.0955793					0.100442	0.0758934
BRH868464	HC	12	HDL	mHDL 10-13 nm	7-13 nm	5.42746e+06	906736	1.44633e+06	3.31606e+06	939099	2.49588e+06	269173	84417.6	560107										134553	17027.7	2.83945	32084.2	5.80831	11621	96688.3	10634.8	3379.74	13314.3										0.0998217					0.0981465	0.0857709
BRH868464	HC	13	HDL	E 13-18 nm	7-13 nm	5.42746e+06	906736	1.44633e+06	3.31606e+06	939099	2.49588e+06	269173	84417.6	560107										98556.5	14367.5	2.25492	25479.3	4.34243	9316.92	66530.1	7481.24	2311.81	10227.8										0.117537					0.10667	0.0972905
BRH868464	HC	14	E	E 13-18 nm	13-18	5.42746e+06	906736	1.44633e+06	3.31606e+06	939099	2.49588e+06	269173	84417.6	560107										71815.6	12170.5	1.61826	18285.4	3.24322	7584.85	47443.3	5214.52	1587.38	7799.78										0.137075					0.111999	0.109048
BRH868464	HC	15	E	E 13-18 nm	13-18	5.42746e+06	906736	1.44633e+06	3.31606e+06	939099	2.49588e+06	269173	84417.6	560107										64571.5	11418.4	1.6631	18792.1	2.93815	6583.5	34358.1	3774.34	1185.29	7304.54										0.158546					0.137263	0.123867
BRH868464	HC	16	E	E 13-18 nm	13-18	5.42746e+06	906736	1.44633e+06	3.31606e+06	939099	2.49588e+06	269173	84417.6	560107										115661	21052.6	2.69838	30490.1	5.29071	7465.32	42768.5	4820.45	1368.06	12083.9										0.198024					0.176363	0.10909
BRH868464	HC	17	E	E 13-18 nm	13-18	5.42746e+06	906736	1.44633e+06	3.31606e+06	939099	2.49588e+06	269173	84417.6	560107										278260	49357	6.74234	76184.6	12.6685	12142.1	86918.5	10218.5	2881.03	28660.5										0.203454					0.203497	0.0863193
BRH868464	HC	18	E	sLDL 18-23 nm	13-18	5.42746e+06	906736	1.44633e+06	3.31606e+06	939099	2.49588e+06	269173	84417.6	560107										344959	60184.2	9.0995	102819	15.6585	14479.3	116932	11937.4	3510.55	35112.1										0.195086					0.19293	0.0796578
BRH868464	HC	19	LDL	sLDL 18-23 nm	18-30	5.42746e+06	906736	1.44633e+06	3.31606e+06	939099	2.49588e+06	269173	84417.6	560107										284938	51290.7	7.71321	87155	13.0073	11861.3	90260.8	10015.8	2691.7	29297.4										0.202739					0.203248	0.0823888
BRH868464	HC	20	LDL	sLDL 18-23 nm	18-30	5.42746e+06	906736	1.44633e+06	3.31606e+06	939099	2.49588e+06	269173	84417.6	560107										233899	38508.5	6.08355	68740.6	10.5105	9736.82	73902	8303.1	2302.12	23295.9										0.187022					0.19817	0.0829301
BRH868464	HC	21	LDL	sLDL 18-23 nm	18-30	5.42746e+06	906736	1.44633e+06	3.31606e+06	939099	2.49588e+06	269173	84417.6	560107										227072	40490.7	5.67713	64148.3	10.3479	9779.43	72736.4	8234.18	2277.35	21965.6										0.203485					0.190991	0.0851376
BRH868464	HC	22	LDL	sLDL 18-23 nm	18-30	5.42746e+06	906736	1.44633e+06	3.31606e+06	939099	2.49588e+06	269173	84417.6	560107										246481	40808.3	5.61756	63475.3	11.0865	10309.5	74779.1	8738.24	2392.34	25141.5										0.193115					0.207136	0.085043
BRH868464	HC	24	LDL	lLDL 23-30 nm	18-30	5.42746e+06	906736	1.44633e+06	3.31606e+06	939099	2.49588e+06	269173	84417.6	560107										285608	48168.5	7.0397	79544.6	12.8873	12018.2	91955	9945.33	2757.59	28264.2										0.192783					0.19498	0.0830102
BRH868464	HC	25	LDL	lLDL 23-30 nm	18-30	5.42746e+06	906736	1.44633e+06	3.31606e+06	939099	2.49588e+06	269173	84417.6	560107										286088	45651.4	7.28022	82262.4	12.7883	11592.2	86557.7	10136.2	2762.02	29243.4										0.183001					0.20842	0.0827208
BRH868464	HC	26	LDL	lLDL 23-30 nm	18-30	5.42746e+06	906736	1.44633e+06	3.31606e+06	939099	2.49588e+06	269173	84417.6	560107										244350	45240	6.19959	70051.9	11.2128	10575	77842.7	8629.43	2367.22	24191.6										0.210834					0.195689	0.0856488
BRH868464	HC	28	LDL	lLDL 23-30 nm	18-30	5.42746e+06	906736	1.44633e+06	3.31606e+06	939099	2.49588e+06	269173	84417.6	560107										196783	36676.8	4.8657	54979.6	9.04134	9016.45	61382.4	6608.19	1787.96	19945.5										0.213589					0.20197	0.0914148
BRH868464	HC	29	LDL	lLDL 23-30 nm	18-30	5.42746e+06	906736	1.44633e+06	3.31606e+06	939099	2.49588e+06	269173	84417.6	560107										147346	30213	3.64256	41158.9	6.89761	7262.45	45592.6	4928.63	1410.73	15209.6										0.234593					0.204389	0.0977147
BRH868464	HC	31	rLp	rLp >30 nm	>30	5.42746e+06	906736	1.44633e+06	3.31606e+06	939099	2.49588e+06	269173	84417.6	560107										113264	24198.6	2.83836	32071.9	5.3474	6485.32	31760.6	3320.41	954.83	11533.6										0.247053					0.213331	0.120104
BRH868464	HC	33	rLp	rLp >30 nm	>30	5.42746e+06	906736	1.44633e+06	3.31606e+06	939099	2.49588e+06	269173	84417.6	560107										91160.3	19571.4	2.28563	25826.4	4.30826	6021.87	25549.1	2704.38	755.997	9313.96										0.247281					0.209992	0.135937
BRH868464	HC	34	rLp	rLp >30 nm	>30	5.42746e+06	906736	1.44633e+06	3.31606e+06	939099	2.49588e+06	269173	84417.6	560107										76963.4	17597.6	1.92605	21763.2	3.68719	5602.31	21226.8	2172.13	651.043	7888.88										0.263285					0.210095	0.149384
BRH868464	HC	36	rLp	rLp >30 nm	>30	5.42746e+06	906736	1.44633e+06	3.31606e+06	939099	2.49588e+06	269173	84417.6	560107										61735.6	14874.1	1.74728	19743.3	2.99286	5209.31	16587.5	1614.86	500.048	6753.78										0.270234					0.220188	0.170046
BRH868464	HC	37.5123	rLp	rLp >30 nm	>30	5.42746e+06	906736	1.44633e+06	3.31606e+06	939099	2.49588e+06	269173	84417.6	560107										47894.3	13237.5	1.44169	16290.2	2.40071	4666.34	13661.1	1340.21	416.94	5154.21										0.302165					0.204166	0.18507
BRH868464	HC	38	rLp	rLp >30 nm	>30	5.42746e+06	906736	1.44633e+06	3.31606e+06	939099	2.49588e+06	269173	84417.6	560107										107687	24668.3	3.03127	34251.6	5.16122	5998.71	29158.7	2987.41	873.177	11346.2										0.259731					0.225244	0.119233
BRH868464	HC	39	rLp	rLp >30 nm	>30	5.42746e+06	906736	1.44633e+06	3.31606e+06	939099	2.49588e+06	269173	84417.6	560107										169457	36340	4.46042	50400.2	8.00667	8740.44	48041.2	5171.87	1295.33	16430.7										0.246331					0.206176	0.109813
BRH868464	HC	40	rLp	rLp >30 nm	>30	5.42746e+06	906736	1.44633e+06	3.31606e+06	939099	2.49588e+06	269173	84417.6	560107										68849.2	16570.1	1.8902	21358.2	3.33688	5665.6	20961.2	2229.5	502.157	7057.14										0.267146					0.193752	0.15574
BRH860716	HL	6.3	ALB	ALB <7nm	<7 nm	5.02591e+06	1.53756e+06	2.45198e+06	5.62176e+06						53624.9	43511.1	3222.54	2251.52	18398.7	1.68714	6855.59	16921.1	2248.1											1263.72	501.39	249.615	0	0			70.1375			2.52044
BRH860716	HL	6.5	ALB	ALB <7nm	<7 nm	5.02591e+06	1.53756e+06	2.45198e+06	5.62176e+06						53624.9	43511.1	3222.54	2251.52	18398.7	1.68714	6855.59	16921.1	2248.1		2418.62	1.669	18858.7
BRH860716	HL	6.8	ALB	ALB <7nm	<7 nm	5.02591e+06	1.53756e+06	2.45198e+06	5.62176e+06						53624.9	43511.1	3222.54	2251.52	18398.7	1.68714	6855.59	16921.1	2248.1	47760.1	17549.8	4.01319	45346.7	2.52505						2420.17	1223.64	587.122		190.736	43.866	130.525	23.6621			1.97784	0.229983	0.336073	0.181284
BRH860716	HL	7	HDL	sHDL 7-10 nm	7-13 nm	5.02591e+06	1.53756e+06	2.45198e+06	5.62176e+06						53624.9	43511.1	3222.54	2251.52	18398.7	1.68714	6855.59	16921.1	2248.1	51598.8	12926.6	2.72849	30830.4	2.48857						3555.88	2298.51	892.305		329.153	84.852	166.092	0			1.54704	0.257789	0.510872	0
BRH860716	HL	7.5	HDL	sHDL 7-10 nm	7-13 nm	5.02591e+06	1.53756e+06	2.45198e+06	5.62176e+06						53624.9	43511.1	3222.54	2251.52	18398.7	1.68714	6855.59	16921.1	2248.1	151206	34249.6	6.32355	71452.5	7.14848						5457.22	4132.17	925.989		634.895	181.549	238.421	55.2825			1.32067	0.285952	0.761466	0.231869
BRH860716	HL	8	HDL	sHDL 7-10 nm	7-13 nm	5.02591e+06	1.53756e+06	2.45198e+06	5.62176e+06						53624.9	43511.1	3222.54	2251.52	18398.7	1.68714	6855.59	16921.1	2248.1	137447	27456.4	4.36902	49367.4	6.35213						6307.27	5183.49	243.192	0	1187.68	297.027	559.761	0			1.2168	0.25009	0.530632	0
BRH860716	HL	8.5	HDL	sHDL 7-10 nm	7-13 nm	5.02591e+06	1.53756e+06	2.45198e+06	5.62176e+06						53624.9	43511.1	3222.54	2251.52	18398.7	1.68714	6855.59	16921.1	2248.1	154173	30941.8	4.18517	47290.1	7.13083						6343.04	5874.31	89.6569	0	1655.28	471.819	722.258	32.9218			1.07979	0.285038	0.653256	0.0455818
BRH860716	HL	9	HDL	sHDL 7-10 nm	7-13 nm	5.02591e+06	1.53756e+06	2.45198e+06	5.62176e+06						53624.9	43511.1	3222.54	2251.52	18398.7	1.68714	6855.59	16921.1	2248.1	199199	39745.8	5.13002	57966.3	9.20416
BRH860716	HL	9.5	HDL	sHDL 7-10 nm	7-13 nm	5.02591e+06	1.53756e+06	2.45198e+06	5.62176e+06						53624.9	43511.1	3222.54	2251.52	18398.7	1.68714	6855.59	16921.1	2248.1	209241	41337	5.97512	67515.5	9.65176						6563.36	7031.86	83.3831	0	1777.46	583.647	1225.12	27.8185			0.933374	0.328361	0.476401	0.0227068
BRH860716	HL	10	HDL	mHDL 10-13 nm	7-13 nm	5.02591e+06	1.53756e+06	2.45198e+06	5.62176e+06						53624.9	43511.1	3222.54	2251.52	18398.7	1.68714	6855.59	16921.1	2248.1	204264	41335	5.9403	67122	9.46112						5585.4	4954.84			1970.45	499.163	1346.94	24.5721			1.12726	0.253325	0.370592	0.018243
BRH860716	HL	10.5	HDL	mHDL 10-13 nm	7-13 nm	5.02591e+06	1.53756e+06	2.45198e+06	5.62176e+06						53624.9	43511.1	3222.54	2251.52	18398.7	1.68714	6855.59	16921.1	2248.1	143551	32749.7	4.33043	48931.5	6.79588						5053	4434.83	42.8413	0	1758.42	533.876	1434.91	20.026			1.13939	0.303611	0.372064	0.0139563
BRH860716	HL	11	HDL	mHDL 10-13 nm	7-13 nm	5.02591e+06	1.53756e+06	2.45198e+06	5.62176e+06						53624.9	43511.1	3222.54	2251.52	18398.7	1.68714	6855.59	16921.1	2248.1	130627	29310.1	3.77028	42602.1	6.16453						4419.98	3423.32	19.9675		1565.09	561.248	1118.08	111.592			1.29114	0.358603	0.501973	0.099807
BRH860716	HL	11.5	HDL	mHDL 10-13 nm	7-13 nm	5.02591e+06	1.53756e+06	2.45198e+06	5.62176e+06						53624.9	43511.1	3222.54	2251.52	18398.7	1.68714	6855.59	16921.1	2248.1	115120	26540	3.96179	44766	5.46088
BRH860716	HL	12	HDL	mHDL 10-13 nm	7-13 nm	5.02591e+06	1.53756e+06	2.45198e+06	5.62176e+06						53624.9	43511.1	3222.54	2251.52	18398.7	1.68714	6855.59	16921.1	2248.1	91996.9	22311.5	3.37478	38133.2	4.40775						2852.69	2093.12	28.9726	0	1067.01	455.828	967.414	152.337			1.36289	0.427201	0.471182	0.157468
BRH860716	HL	12.5	HDL	mHDL 10-13 nm	7-13 nm	5.02591e+06	1.53756e+06	2.45198e+06	5.62176e+06						53624.9	43511.1	3222.54	2251.52	18398.7	1.68714	6855.59	16921.1	2248.1	53636.4	13072.8	2.75943	31180	2.57239						1552.89	1066.9	28.6127	0	732.907	242.417	702.592	139.11			1.45551	0.330761	0.345033	0.197995
BRH860716	HL	14	E	E 13-18 nm	13-18	5.02591e+06	1.53756e+06	2.45198e+06	5.62176e+06						53624.9	43511.1	3222.54	2251.52	18398.7	1.68714	6855.59	16921.1	2248.1	58088.1	17079.8	4.55089	51422.5	2.90184						693.982			0	354.593	111.439	361.717	93.3257				0.314274	0.308084	0.258008
BRH860716	HL	15	E	E 13-18 nm	13-18	5.02591e+06	1.53756e+06	2.45198e+06	5.62176e+06						53624.9	43511.1	3222.54	2251.52	18398.7	1.68714	6855.59	16921.1	2248.1	20837.9	6889.31	2.12397	23999.7	1.07123						564.699	461.786			282.555	87.956	389.451	71.4363			1.22286	0.311288	0.225846	0.183428
BRH860716	HL	16	E	E 13-18 nm	13-18	5.02591e+06	1.53756e+06	2.45198e+06	5.62176e+06						53624.9	43511.1	3222.54	2251.52	18398.7	1.68714	6855.59	16921.1	2248.1	30753.2	11178.5	3.74532	42320	1.62107						0	0			231.536	98.0065	297.083	78.8692				0.423288	0.329896	0.265478
BRH860716	HL	17	E	E 13-18 nm	13-18	5.02591e+06	1.53756e+06	2.45198e+06	5.62176e+06						53624.9	43511.1	3222.54	2251.52	18398.7	1.68714	6855.59	16921.1	2248.1	14008.5	4999.66	1.77635	20071.8	0.734754						0			0	239.31	69.9726	291.089	53.5675				0.292393	0.240382	0.184025
BRH860716	HL	18	E	sLDL 18-23 nm	13-18	5.02591e+06	1.53756e+06	2.45198e+06	5.62176e+06						53624.9	43511.1	3222.54	2251.52	18398.7	1.68714	6855.59	16921.1	2248.1	30974.3	9364.45	2.25467	25476.5	1.55755						0	0	0	0	399.241	115.284	470.896	52.562				0.288757	0.244818	0.111621
BRH860716	HL	19	LDL	sLDL 18-23 nm	18-30	5.02591e+06	1.53756e+06	2.45198e+06	5.62176e+06						53624.9	43511.1	3222.54	2251.52	18398.7	1.68714	6855.59	16921.1	2248.1	110465	34955.5	3.99744	45168.8	5.6166						0		0	59.4018		83.1994	260.631						0.319223
BRH860716	HL	20	LDL	sLDL 18-23 nm	18-30	5.02591e+06	1.53756e+06	2.45198e+06	5.62176e+06						53624.9	43511.1	3222.54	2251.52	18398.7	1.68714	6855.59	16921.1	2248.1	272607	87204.5	9.49816	107324	13.8981						0	0		171.9	211.008	179.738	386.449	28.428				0.851809	0.465102	0.0735622
BRH860716	HL	21	LDL	sLDL 18-23 nm	18-30	5.02591e+06	1.53756e+06	2.45198e+06	5.62176e+06						53624.9	43511.1	3222.54	2251.52	18398.7	1.68714	6855.59	16921.1	2248.1	479076	155869	16.8997	190957	24.5281						0	0		297.567	407.941	288.818	721.695	35.6694				0.707989	0.400194	0.0494244
BRH860716	HL	22	LDL	sLDL 18-23 nm	18-30	5.02591e+06	1.53756e+06	2.45198e+06	5.62176e+06						53624.9	43511.1	3222.54	2251.52	18398.7	1.68714	6855.59	16921.1	2248.1	555577	174708	20.5606	232324	28.2047						0			377.09	416.702	350.337	878.974	59.1442				0.840737	0.398575	0.0672878
BRH860716	HL	23	LDL	lLDL 23-30 nm	18-30	5.02591e+06	1.53756e+06	2.45198e+06	5.62176e+06						53624.9	43511.1	3222.54	2251.52	18398.7	1.68714	6855.59	16921.1	2248.1	457262	153594	18.6001	210171	23.6026						0	0		296.867	441.318	328.575	731.884	78.8022				0.744533	0.448945	0.10767
BRH860716	HL	24	LDL	lLDL 23-30 nm	18-30	5.02591e+06	1.53756e+06	2.45198e+06	5.62176e+06						53624.9	43511.1	3222.54	2251.52	18398.7	1.68714	6855.59	16921.1	2248.1	291574	99294.4	12.4666	140866	15.104						0	0		211.133	326.814	231.912	549.231	71.8635				0.709615	0.422248	0.130844
BRH860716	HL	25	LDL	lLDL 23-30 nm	18-30	5.02591e+06	1.53756e+06	2.45198e+06	5.62176e+06						53624.9	43511.1	3222.54	2251.52	18398.7	1.68714	6855.59	16921.1	2248.1	168202	60304.7	8.39525	94861.5	8.83313						0	0		123.013	187.91	150.21	249.513	60.3237				0.799371	0.60201	0.241766
BRH860716	HL	26	LDL	lLDL 23-30 nm	18-30	5.02591e+06	1.53756e+06	2.45198e+06	5.62176e+06						53624.9	43511.1	3222.54	2251.52	18398.7	1.68714	6855.59	16921.1	2248.1	107820	39326.4	5.85298	66135.4	5.68877
BRH860716	HL	27	LDL	lLDL 23-30 nm	18-30	5.02591e+06	1.53756e+06	2.45198e+06	5.62176e+06						53624.9	43511.1	3222.54	2251.52	18398.7	1.68714	6855.59	16921.1	2248.1	77411.7	32329.9	4.40258	49746.6	4.24686						0	0	0	97.1382	135.546	98.0048	255.58	21.3777				0.723038	0.383461	0.0836438
BRH860716	HL	28	LDL	lLDL 23-30 nm	18-30	5.02591e+06	1.53756e+06	2.45198e+06	5.62176e+06						53624.9	43511.1	3222.54	2251.52	18398.7	1.68714	6855.59	16921.1	2248.1	63724.7	28656.7	4.23452	47847.7	3.57705						0	0		77.176	126.342	78.9513	213.318	8.79002				0.6249	0.37011	0.0412062
BRH860716	HL	30	LDL	rLp >30 nm	18-30	5.02591e+06	1.53756e+06	2.45198e+06	5.62176e+06						53624.9	43511.1	3222.54	2251.52	18398.7	1.68714	6855.59	16921.1	2248.1	52344.4	23662.6	3.89307	43989.5	2.94314						0	0		43.9732	140.962	46.3662	161.195	0				0.328928	0.287641	0
BRH860716	HL	31	rLp	rLp >30 nm	>30	5.02591e+06	1.53756e+06	2.45198e+06	5.62176e+06						53624.9	43511.1	3222.54	2251.52	18398.7	1.68714	6855.59	16921.1	2248.1	46958.5	21871.6	3.54737	40083.3	2.66585						0	0		29.7148	164.262	38.0715	130.706	0				0.231772	0.291276	0
BRH860716	HL	38	rLp	rLp >30 nm	>30	5.02591e+06	1.53756e+06	2.45198e+06	5.62176e+06						53624.9	43511.1	3222.54	2251.52	18398.7	1.68714	6855.59	16921.1	2248.1	176318	66512.9	10.521	118881	9.39024						0	0	0	101.673	170.831	88.7332	210.684	11.4159				0.519422	0.421167	0.054185
BRH860716	HL	39	rLp	rLp >30 nm	>30	5.02591e+06	1.53756e+06	2.45198e+06	5.62176e+06						53624.9	43511.1	3222.54	2251.52	18398.7	1.68714	6855.59	16921.1	2248.1	191161	80079.2	11.4651	129550	10.4969						0			124.307	275.51	107.285	231.137	22.7367				0.389406	0.464162	0.0983686
BRH860716	HL	40	rLp	rLp >30 nm	>30	5.02591e+06	1.53756e+06	2.45198e+06	5.62176e+06						53624.9	43511.1	3222.54	2251.52	18398.7	1.68714	6855.59	16921.1	2248.1	130925	57739.4	9.68368	109420	7.30406						0	0		99.5949	179.23	76.6632	196.916	0				0.427737	0.38932	0
BRH860719	HL	6.5	ALB	ALB <7nm	<7 nm	5.84197e+06	1.75389e+06	2.97175e+06	6.81347e+06	555426	2.75381e+06	292171	89465	577822	43176	52220.8	2202.33	2705.1	11648.3	1.05316	5806.19	16049.2	1413.75						4843.75	2911.16	741.298	296.456	458.326															0.0495104	0.523891
BRH860719	HL	6.8	ALB	ALB <7nm	<7 nm	5.84197e+06	1.75389e+06	2.97175e+06	6.81347e+06	555426	2.75381e+06	292171	89465	577822	43176	52220.8	2202.33	2705.1	11648.3	1.05316	5806.19	16049.2	1413.75	24501.3	8393.56	1.07128	12104.8	1.1973	93175.3	34479.3	2669.77	1316.98	5659.37										0.0583681					0.0411837	0.678884
BRH860719	HL	7	HDL	sHDL 7-10 nm	7-13 nm	5.84197e+06	1.75389e+06	2.97175e+06	6.81347e+06	555426	2.75381e+06	292171	89465	577822	43176	52220.8	2202.33	2705.1	11648.3	1.05316	5806.19	16049.2	1413.75	135040	26245.4	4.54166	51318.2	6.25633	158297	131207	10602.2	4763.8	16781.5	2310.39	2019.82	161.939	0	0	0	0	30.1194	4274.17	0.0736743	1.14386				0.0521402	0.492438
BRH860719	HL	7.5	HDL	sHDL 7-10 nm	7-13 nm	5.84197e+06	1.75389e+06	2.97175e+06	6.81347e+06	555426	2.75381e+06	292171	89465	577822	43176	52220.8	2202.33	2705.1	11648.3	1.05316	5806.19	16049.2	1413.75	107209	19385.3	3.15934	35698.7	4.91387	49473.6	95264.1	9573.6	3363.45	12245.9	10902.8	11914.7	1336.77	0	872.406	148.019	395.137	9.92529	5554.43	0.0980604	0.915072	0.169667	0.3746	0.0251186	0.0720407	0.291405
BRH860719	HL	8	HDL	sHDL 7-10 nm	7-13 nm	5.84197e+06	1.75389e+06	2.97175e+06	6.81347e+06	555426	2.75381e+06	292171	89465	577822	43176	52220.8	2202.33	2705.1	11648.3	1.05316	5806.19	16049.2	1413.75	341256	55830.6	10.6911	120803	15.4265	49622	287501	30948.6	10692.4	29333.3	12039.4	14447.1	317.998	0	1795.91	341.818	624.93	56.5922	8457.47	0.110974	0.833341	0.190332	0.546971	0.0905576	0.071865	0.121722
BRH860719	HL	8.5	HDL	sHDL 7-10 nm	7-13 nm	5.84197e+06	1.75389e+06	2.97175e+06	6.81347e+06	555426	2.75381e+06	292171	89465	577822	43176	52220.8	2202.33	2705.1	11648.3	1.05316	5806.19	16049.2	1413.75	176025	28624.4	5.65615	63911.3	7.95088	18461.1	145197	14534.8	5417.8	14119.9	4719.17	5915.59	62.6325		1164.39	223.078	472.806	13.3655		0.115473	0.797751	0.191584	0.471817	0.0282685	0.071399	0.0934665
BRH860719	HL	9	HDL	sHDL 7-10 nm	7-13 nm	5.84197e+06	1.75389e+06	2.97175e+06	6.81347e+06	555426	2.75381e+06	292171	89465	577822	43176	52220.8	2202.33	2705.1	11648.3	1.05316	5806.19	16049.2	1413.75	145491	23915.2	4.91853	55576.6	6.58105	11083.8	122441	12748.3	4006.9	11748.1	3480.81	4323.5	110.752		1039.56	240.328	481.884	12.0333		0.11706	0.805092	0.231182	0.498727	0.0249713	0.0724981	0.0684835
BRH860719	HL	9.5	HDL	sHDL 7-10 nm	7-13 nm	5.84197e+06	1.75389e+06	2.97175e+06	6.81347e+06	555426	2.75381e+06	292171	89465	577822	43176	52220.8	2202.33	2705.1	11648.3	1.05316	5806.19	16049.2	1413.75	211618	37364.8	7.8624	88840.7	9.66653	17811.8	166214	17624.2	5854.94	19938.6	2534.75	3805.75	103.099	0	912.012	206.739	485.526	15.5364	2384.73	0.128099	0.666033	0.226685	0.425805	0.0319992	0.0876526	0.0783999
BRH860719	HL	10	HDL	mHDL 10-13 nm	7-13 nm	5.84197e+06	1.75389e+06	2.97175e+06	6.81347e+06	555426	2.75381e+06	292171	89465	577822	43176	52220.8	2202.33	2705.1	11648.3	1.05316	5806.19	16049.2	1413.75	80007.9	14518.1	2.86744	32400.4	3.66901	6673.02	61626.6	7490.09	2342.58	7994.86	2194.8	3183.81	50.8399		780.362	198.434	493.349	15.7439		0.131885	0.689362	0.254284	0.402218	0.0319123	0.0928142	0.0775646
BRH860719	HL	11	HDL	mHDL 10-13 nm	7-13 nm	5.84197e+06	1.75389e+06	2.97175e+06	6.81347e+06	555426	2.75381e+06	292171	89465	577822	43176	52220.8	2202.33	2705.1	11648.3	1.05316	5806.19	16049.2	1413.75	58813.5	11320.4	2.1864	24705	2.72078	5334.98	54434.2	5883.5	1576.72	5864.1	1107.45	1421.65	17.2258		490.895	179.569	580.603	57.8687		0.125368	0.778985	0.365799	0.30928	0.0996701	0.0802174	0.0730697
BRH860719	HL	11.5	HDL	mHDL 10-13 nm	7-13 nm	5.84197e+06	1.75389e+06	2.97175e+06	6.81347e+06	555426	2.75381e+06	292171	89465	577822	43176	52220.8	2202.33	2705.1	11648.3	1.05316	5806.19	16049.2	1413.75	45139.6	9658.44	1.72626	19505.8	2.12367	4283.33	37368.6	3967.96	1214.85	4618.32	920.085	976.506	14.9222	0	367.758	147.746	575.066	81.7618	324.877	0.14839	0.942221	0.401748	0.25692	0.142178	0.0897457	0.0833389
BRH860719	HL	12	HDL	mHDL 10-13 nm	7-13 nm	5.84197e+06	1.75389e+06	2.97175e+06	6.81347e+06	555426	2.75381e+06	292171	89465	577822	43176	52220.8	2202.33	2705.1	11648.3	1.05316	5806.19	16049.2	1413.75	34802.8	8161.72	1.524	17220.4	1.6635	3879.83	25687.1	3289.78	793.831	3054.19	596.218	772.582	0	0	260.105	97.6658	453.138	73.4376	213.204	0.169814	0.771721	0.375486	0.215532	0.162065	0.0831963	0.105817
BRH860719	HL	12.5	HDL	mHDL 10-13 nm	7-13 nm	5.84197e+06	1.75389e+06	2.97175e+06	6.81347e+06	555426	2.75381e+06	292171	89465	577822	43176	52220.8	2202.33	2705.1	11648.3	1.05316	5806.19	16049.2	1413.75	24865.7	6350.79	1.33464	15080.6	1.20753	3442.41	23248.8	2323.74	693.742	2372.68										0.156857					0.0739459	0.107418
BRH860719	HL	14	E	E 13-18 nm	13-18	5.84197e+06	1.75389e+06	2.97175e+06	6.81347e+06	555426	2.75381e+06	292171	89465	577822	43176	52220.8	2202.33	2705.1	11648.3	1.05316	5806.19	16049.2	1413.75	37553.3	10206.9	2.33695	26406.2	1.84617	6412.83	28850.3	3162.04	977.718	4011.2	320.711	325.546	0	0	126.419	42.6123	286.72	51.5771	136.262	0.17735	0.985148	0.337071	0.14862	0.179887	0.0923742	0.147865
BRH860719	HL	15	E	E 13-18 nm	13-18	5.84197e+06	1.75389e+06	2.97175e+06	6.81347e+06	555426	2.75381e+06	292171	89465	577822	43176	52220.8	2202.33	2705.1	11648.3	1.05316	5806.19	16049.2	1413.75	20703.9	7237.5	2.17318	24555.7	1.07671	3284.46	14159.9	1670.48	597.068	2787.42	0	277.846	0	0	123.298	73.0453	380.626	78.5259	69.3442	0.213805	0	0.59243	0.191908	0.206307	0.123863	0.14613
BRH860719	HL	16	E	E 13-18 nm	13-18	5.84197e+06	1.75389e+06	2.97175e+06	6.81347e+06	555426	2.75381e+06	292171	89465	577822	43176	52220.8	2202.33	2705.1	11648.3	1.05316	5806.19	16049.2	1413.75	15834.1	5216.31	2.35097	26564.6	0.811794	3023.84	11080.1	1184.23	469.414	1795.83	0	268.854	0	0	107.654	92.5768	535.8	95.703	52.4068	0.177523	0	0.859951	0.172783	0.178617	0.102282	0.172436
BRH860719	HL	17	E	E 13-18 nm	13-18	5.84197e+06	1.75389e+06	2.97175e+06	6.81347e+06	555426	2.75381e+06	292171	89465	577822	43176	52220.8	2202.33	2705.1	11648.3	1.05316	5806.19	16049.2	1413.75	34973.2	11787.1	4.75328	53709.4	1.80275	5963.16	23521.1	2253.53	860.219	3853.61	0	0	0	0	0	15.3078	177.812	25.8783	79.3515	0.192231			0.0860896	0.145537	0.105694	0.163756
BRH860719	HL	18	E	sLDL 18-23 nm	13-18	5.84197e+06	1.75389e+06	2.97175e+06	6.81347e+06	555426	2.75381e+06	292171	89465	577822	43176	52220.8	2202.33	2705.1	11648.3	1.05316	5806.19	16049.2	1413.75	93259	25638	3.25785	36811.8	4.59535	3857.06	29173.7	3500.29	1133.42	8594.98	0	0	0	15.8336	0	38.5828	201.68	19.8751	93.3555	0.294493			0.191307	0.0985477	0.185775	0.0834711
BRH860719	HL	19	LDL	sLDL 18-23 nm	18-30	5.84197e+06	1.75389e+06	2.97175e+06	6.81347e+06	555426	2.75381e+06	292171	89465	577822	43176	52220.8	2202.33	2705.1	11648.3	1.05316	5806.19	16049.2	1413.75	245685	69367.1	8.25449	93271.1	12.1729	5775.3	85733.4	8203.81	2354.96	21167.5	0	0		66.0236	100.883	92.3161	323.552	8.10311	211.344	0.304845		0.915078	0.285321	0.0250442	0.17175	0.0469179
BRH860719	HL	20	LDL	sLDL 18-23 nm	18-30	5.84197e+06	1.75389e+06	2.97175e+06	6.81347e+06	555426	2.75381e+06	292171	89465	577822	43176	52220.8	2202.33	2705.1	11648.3	1.05316	5806.19	16049.2	1413.75	423003	120409	15.4616	174707	20.9942	9039.37	139828	16552.8	4150.54	33539.4										0.302065					0.165115	0.0445561
BRH860719	HL	21	LDL	sLDL 18-23 nm	18-30	5.84197e+06	1.75389e+06	2.97175e+06	6.81347e+06	555426	2.75381e+06	292171	89465	577822	43176	52220.8	2202.33	2705.1	11648.3	1.05316	5806.19	16049.2	1413.75	570262	167170	20.7704	234693	28.48	11525.5	181985	20242.7	5764.01	60131.8	0	0	0	159.797	160.417	201.996	669.001	23.6356	365.839	0.311		1.25919	0.301936	0.0353297	0.215009	0.0412618
BRH860719	HL	22	LDL	sLDL 18-23 nm	18-30	5.84197e+06	1.75389e+06	2.97175e+06	6.81347e+06	555426	2.75381e+06	292171	89465	577822	43176	52220.8	2202.33	2705.1	11648.3	1.05316	5806.19	16049.2	1413.75	585507	184022	23.5448	266043	29.6942	13092.9	199892	22552.6	6236.33	58696.1	0	0	0	264.579	278.722	305.603	976.825	24.7268	351.871	0.323159		1.09644	0.312853	0.0253134	0.195331	0.043625
BRH860719	HL	23	LDL	lLDL 23-30 nm	18-30	5.84197e+06	1.75389e+06	2.97175e+06	6.81347e+06	555426	2.75381e+06	292171	89465	577822	43176	52220.8	2202.33	2705.1	11648.3	1.05316	5806.19	16049.2	1413.75	515629	176608	22.6996	256492	26.6822	10340.5	195172	19371.2	4887.91	52056.4	0	0	0	378.149	370.487	471.727	1221.72	33.3271	298.937	0.340508		1.27326	0.386118	0.0272789	0.184696	0.0367332
BRH860719	HL	25	LDL	lLDL 23-30 nm	18-30	5.84197e+06	1.75389e+06	2.97175e+06	6.81347e+06	555426	2.75381e+06	292171	89465	577822	43176	52220.8	2202.33	2705.1	11648.3	1.05316	5806.19	16049.2	1413.75	431884	154022	20.8467	235556	22.5716	9517.36	151793	16696.2	4406.96	39297.5	0	0		366.441	513.867	491.325	1308.06	74.7969	201.25	0.346145		0.956134	0.375615	0.0571817	0.177232	0.0429765
BRH860719	HL	26	LDL	lLDL 23-30 nm	18-30	5.84197e+06	1.75389e+06	2.97175e+06	6.81347e+06	555426	2.75381e+06	292171	89465	577822	43176	52220.8	2202.33	2705.1	11648.3	1.05316	5806.19	16049.2	1413.75	338786	121298	16.1975	183023	17.7235	8747.12	115471	12641.8	3633.75	32637.2										0.348679					0.188494	0.050581
BRH860719	HL	27	LDL	lLDL 23-30 nm	18-30	5.84197e+06	1.75389e+06	2.97175e+06	6.81347e+06	555426	2.75381e+06	292171	89465	577822	43176	52220.8	2202.33	2705.1	11648.3	1.05316	5806.19	16049.2	1413.75	225646	85076.5	11.0959	125378	11.9613	6670.52	87848.8	8457.3	2224.09	23892.8	0	0		222.906	294.862	374.658	828.092	88.9047	87.9942	0.360358		1.27062	0.452435	0.107361	0.185064	0.051731
BRH860719	HL	28	LDL	lLDL 23-30 nm	18-30	5.84197e+06	1.75389e+06	2.97175e+06	6.81347e+06	555426	2.75381e+06	292171	89465	577822	43176	52220.8	2202.33	2705.1	11648.3	1.05316	5806.19	16049.2	1413.75	136167	51944.8	7.84485	88642.4	7.24023	4753.08	45732.6	4581.69	1575.49	16225.1	0	0		154.197	184.373	232.101	552.197	90.1711	50.0768	0.346316		1.25887	0.420322	0.163295	0.22264	0.0653023
BRH860719	HL	29	LDL	lLDL 23-30 nm	18-30	5.84197e+06	1.75389e+06	2.97175e+06	6.81347e+06	555426	2.75381e+06	292171	89465	577822	43176	52220.8	2202.33	2705.1	11648.3	1.05316	5806.19	16049.2	1413.75	89939.5	35937.9	5.98487	67625.7	4.84177	3824.83	27601.8	3133.76	984.116	10260.1	0	0		114.443	126.783	138.782	325.515	58.4693	31.3449	0.334783		1.09465	0.426347	0.179621	0.223968	0.0835957
BRH860719	HL	31	rLp	rLp >30 nm	>30	5.84197e+06	1.75389e+06	2.97175e+06	6.81347e+06	555426	2.75381e+06	292171	89465	577822	43176	52220.8	2202.33	2705.1	11648.3	1.05316	5806.19	16049.2	1413.75	69456.7	32173	4.66111	52668	3.90071	3829.31	24499.1	2369.03	637.801	9064.84	0	0		60.9868	83.6568	88.238	202.354	41.9514	19.1385	0.395143		1.05476	0.436057	0.207317	0.224345	0.0948884
BRH860719	HL	32	rLp	rLp >30 nm	>30	5.84197e+06	1.75389e+06	2.97175e+06	6.81347e+06	555426	2.75381e+06	292171	89465	577822	43176	52220.8	2202.33	2705.1	11648.3	1.05316	5806.19	16049.2	1413.75	54009.5	25001.3	3.76568	42550	3.03259	3240.79	17057.1	2015.36	653.862	7099.11	0	0		56.8456	44.3505	81.9979	176.26	39.63	13.9379	0.38646		1.84886	0.46521	0.224838	0.236078	0.107905
BRH860719	HL	38	rLp	rLp >30 nm	>30	5.84197e+06	1.75389e+06	2.97175e+06	6.81347e+06	555426	2.75381e+06	292171	89465	577822	43176	52220.8	2202.33	2705.1	11648.3	1.05316	5806.19	16049.2	1413.75	158930	64008.9	12.5918	142280	8.5742	4387.79	53104.4	6228.52	1693.5	16643.8	0		0	107.941	98.1834	149.911	243.574	50.9316		0.302846		1.52685	0.615466	0.209102	0.202811	0.0535329
BRH860719	HL	39	rLp	rLp >30 nm	>30	5.84197e+06	1.75389e+06	2.97175e+06	6.81347e+06	555426	2.75381e+06	292171	89465	577822	43176	52220.8	2202.33	2705.1	11648.3	1.05316	5806.19	16049.2	1413.75	233815	89144	15.8552	179155	12.4305	6131.2	81098.9	8617.02	2271	24990.4	0	0	0	137.933		162.386	269.548	54.8735		0.319279			0.602438	0.203576	0.202976	0.0498603
BRH860719	HL	40	rLp	rLp >30 nm	>30	5.84197e+06	1.75389e+06	2.97175e+06	6.81347e+06	555426	2.75381e+06	292171	89465	577822	43176	52220.8	2202.33	2705.1	11648.3	1.05316	5806.19	16049.2	1413.75	176158	67848.5	11.0142	124454	9.39034	4932.79	52488	6327.69	1604.28	16879.5	0	0		97.2685	0	106.377	256.594	20.7226	19.3671	0.322402			0.414572	0.0807603	0.205245	0.0600541
BRH860721	HL	5.8	ALB	ALB <7nm	<7 nm	5.03886e+06	1.09456e+06	2.48023e+06	5.68653e+06	755302	2.82868e+06	278294	88949.5	412575	56187.9	46066.2	2470.58	1952.4	15063.4	1.00372	7515.17	20482.3	1419.33						4032.29	1184.82	351.939	63.5801	402.511															0.0666387	0.668402
BRH860721	HL	6	ALB	ALB <7nm	<7 nm	5.03886e+06	1.09456e+06	2.48023e+06	5.68653e+06	755302	2.82868e+06	278294	88949.5	412575	56187.9	46066.2	2470.58	1952.4	15063.4	1.00372	7515.17	20482.3	1419.33						4879.02	1096.73	303.032	2.07813	329.176															0.0497536	0.738357
BRH860721	HL	6.3	ALB	ALB <7nm	<7 nm	5.03886e+06	1.09456e+06	2.48023e+06	5.68653e+06	755302	2.82868e+06	278294	88949.5	412575	56187.9	46066.2	2470.58	1952.4	15063.4	1.00372	7515.17	20482.3	1419.33	6474.49	4074.8			0.412721	55902.8	15252.6	907.865	325.817	2205.15															0.0295343	0.749651
BRH860721	HL	6.5	ALB	ALB <7nm	<7 nm	5.03886e+06	1.09456e+06	2.48023e+06	5.68653e+06	755302	2.82868e+06	278294	88949.5	412575	56187.9	46066.2	2470.58	1952.4	15063.4	1.00372	7515.17	20482.3	1419.33	20597	8610.17	1.20097	13570.3	1.13595	114444	37684	2243.34	1204.73	4647.3	0	0		0	105.143			68.4128		0.0517832					0.0289792	0.714523
BRH860721	HL	6.8	ALB	ALB <7nm	<7 nm	5.03886e+06	1.09456e+06	2.48023e+06	5.68653e+06	755302	2.82868e+06	278294	88949.5	412575	56187.9	46066.2	2470.58	1952.4	15063.4	1.00372	7515.17	20482.3	1419.33	38556.6	11107.6	1.54881	17500.7	1.92269	113251	56666.5	3604.72	1718.8	6061.6	823.59	0	44.1696					0		0.0580644					0.0334073	0.624933
BRH860721	HL	7	HDL	sHDL 7-10 nm	7-13 nm	5.03886e+06	1.09456e+06	2.48023e+06	5.68653e+06	755302	2.82868e+06	278294	88949.5	412575	56187.9	46066.2	2470.58	1952.4	15063.4	1.00372	7515.17	20482.3	1419.33	58100.9	14275.1	2.12559	24018	2.79713	96381.9	72164.4	5098.64	2201.36	7577.51	4141.28	1606.91	397.602		99.2043	47.5987		0		0.0719734	2.57717	0.479805			0.0412839	0.525759
BRH860721	HL	7.5	HDL	sHDL 7-10 nm	7-13 nm	5.03886e+06	1.09456e+06	2.48023e+06	5.68653e+06	755302	2.82868e+06	278294	88949.5	412575	56187.9	46066.2	2470.58	1952.4	15063.4	1.00372	7515.17	20482.3	1419.33	177498	35499.9	5.21633	58941.6	8.21541	85517.6	172005	14392.6	5463.72	18619	3351.86	1877.54	417.378		191.737	44.5104		0		0.103931	1.78524	0.232144			0.0628782	0.28916
BRH860721	HL	8	HDL	sHDL 7-10 nm	7-13 nm	5.03886e+06	1.09456e+06	2.48023e+06	5.68653e+06	755302	2.82868e+06	278294	88949.5	412575	56187.9	46066.2	2470.58	1952.4	15063.4	1.00372	7515.17	20482.3	1419.33	158877	24242	4.11486	46495.6	7.04714	19720.5	137699	13217.6	4760.56	13341.5	11540.9	8189.9	503.935		1234.33	319.964	603.518	0		0.105134	1.40917	0.259222	0.530165	0	0.0706758	0.104597
BRH860721	HL	8.5	HDL	sHDL 7-10 nm	7-13 nm	5.03886e+06	1.09456e+06	2.48023e+06	5.68653e+06	755302	2.82868e+06	278294	88949.5	412575	56187.9	46066.2	2470.58	1952.4	15063.4	1.00372	7515.17	20482.3	1419.33	165453	26600.4	4.65718	52623.5	7.39393	16024.1	148969	14878.4	5580.11	13952.3	6864.8	6346.82	115.608		1239.03	306.075	723.688	0		0.109072	1.08161	0.247027	0.422938	0	0.0699606	0.080449
BRH860721	HL	9	HDL	sHDL 7-10 nm	7-13 nm	5.03886e+06	1.09456e+06	2.48023e+06	5.68653e+06	755302	2.82868e+06	278294	88949.5	412575	56187.9	46066.2	2470.58	1952.4	15063.4	1.00372	7515.17	20482.3	1419.33	192160	32263.6	5.40843	61112.1	8.64314	15926.2	171481	18724.4	6323.39	17730.8	6855.71	5842.46	242.407		1708.49	462.11	1276.67	0		0.114448	1.17343	0.270479	0.361965	0	0.0770191	0.0692657
BRH860721	HL	9.5	HDL	sHDL 7-10 nm	7-13 nm	5.03886e+06	1.09456e+06	2.48023e+06	5.68653e+06	755302	2.82868e+06	278294	88949.5	412575	56187.9	46066.2	2470.58	1952.4	15063.4	1.00372	7515.17	20482.3	1419.33	219361	36269.5	6.38138	72106	9.84382	15344.5	203011	20051.5	6063.57	17492.4	6527.24	6080.22	269.432		1861.16	546.332	1419.67	31.3046		0.112768	1.07352	0.293544	0.38483	0.0220506	0.0667672	0.0586414
BRH860721	HL	10	HDL	mHDL 10-13 nm	7-13 nm	5.03886e+06	1.09456e+06	2.48023e+06	5.68653e+06	755302	2.82868e+06	278294	88949.5	412575	56187.9	46066.2	2470.58	1952.4	15063.4	1.00372	7515.17	20482.3	1419.33	215956	35617.4	5.66263	63984.5	9.68737	12956.2	176894	20267.5	6702.43	17424.7	5232.56	5609.8	186.137		1735.08	486.167	1589.17	14.3969		0.121756	0.932754	0.280198	0.305925	0.00905938	0.0743789	0.0553733
BRH860721	HL	10.5	HDL	mHDL 10-13 nm	7-13 nm	5.03886e+06	1.09456e+06	2.48023e+06	5.68653e+06	755302	2.82868e+06	278294	88949.5	412575	56187.9	46066.2	2470.58	1952.4	15063.4	1.00372	7515.17	20482.3	1419.33	165880	32893.8	4.41166	49849.3	7.66618	11874.6	159751	17474	5825.47	15985.8	4313.08	4378.58	99.8545		1323.47	526.524	1614.61	76.4168		0.129361	0.98504	0.397837	0.3261	0.0473284	0.0757862	0.0563654
BRH860721	HL	11	HDL	mHDL 10-13 nm	7-13 nm	5.03886e+06	1.09456e+06	2.48023e+06	5.68653e+06	755302	2.82868e+06	278294	88949.5	412575	56187.9	46066.2	2470.58	1952.4	15063.4	1.00372	7515.17	20482.3	1419.33	128647	23391.9	3.41418	38578.3	5.85928	9529.97	115245	12760.7	3956.52	11781.4	2781.1	2966.77	62.2619		1027.38	378.813	1153.07	108.585		0.124852	0.937418	0.368719	0.328527	0.0941709	0.0768565	0.0622461
BRH860721	HL	11.5	HDL	mHDL 10-13 nm	7-13 nm	5.03886e+06	1.09456e+06	2.48023e+06	5.68653e+06	755302	2.82868e+06	278294	88949.5	412575	56187.9	46066.2	2470.58	1952.4	15063.4	1.00372	7515.17	20482.3	1419.33	88940.3	19509.9	2.56351	28966.2	4.18657	8121.49	73007.3	7559.73	2226.97	8197.37	1543.88	1423.38	51.6558		677.1	271.806	870.017	120.206		0.157799	1.08466	0.401426	0.312414	0.138165	0.0826962	0.0820323
BRH860721	HL	12	HDL	mHDL 10-13 nm	7-13 nm	5.03886e+06	1.09456e+06	2.48023e+06	5.68653e+06	755302	2.82868e+06	278294	88949.5	412575	56187.9	46066.2	2470.58	1952.4	15063.4	1.00372	7515.17	20482.3	1419.33	61455.3	12864.6	2.0994	23722	2.86775	7211.97	53635.1	5073.77	1679.78	6300.68										0.140621					0.085245	0.0976951
BRH860721	HL	13	HDL	E 13-18 nm	7-13 nm	5.03886e+06	1.09456e+06	2.48023e+06	5.68653e+06	755302	2.82868e+06	278294	88949.5	412575	56187.9	46066.2	2470.58	1952.4	15063.4	1.00372	7515.17	20482.3	1419.33	39330.7	9249.04	1.87278	21161.4	1.87664	5901.71	37781	3447.77	1211.68	4055.92	604.941	592.178	27.8736		336.133	106.903	421.459	71.3939		0.142531	1.02155	0.318038	0.25365	0.169397	0.0773926	0.112752
BRH860721	HL	14	E	E 13-18 nm	13-18	5.03886e+06	1.09456e+06	2.48023e+06	5.68653e+06	755302	2.82868e+06	278294	88949.5	412575	56187.9	46066.2	2470.58	1952.4	15063.4	1.00372	7515.17	20482.3	1419.33	52821.8	12845.2	3.15025	35596	2.53758	11146.8	50263.9	3759.79	1411.24	5775.26	438.427	361.719	16.7756		202.376	83.6293	385.141	25.1221		0.141345	1.21206	0.413237	0.217139	0.0652284	0.0797984	0.15421
BRH860721	HL	15	E	E 13-18 nm	13-18	5.03886e+06	1.09456e+06	2.48023e+06	5.68653e+06	755302	2.82868e+06	278294	88949.5	412575	56187.9	46066.2	2470.58	1952.4	15063.4	1.00372	7515.17	20482.3	1419.33	22462.6	6041.71	1.77156	20017.6	1.10267	5497.32	20660.4	1539.87	604.361	2372.23	201.652	0			174.056	65.4057	342.415	30.189		0.151474		0.375774	0.191013	0.088165	0.0773168	0.179393
BRH860721	HL	16	E	E 13-18 nm	13-18	5.03886e+06	1.09456e+06	2.48023e+06	5.68653e+06	755302	2.82868e+06	278294	88949.5	412575	56187.9	46066.2	2470.58	1952.4	15063.4	1.00372	7515.17	20482.3	1419.33	18403.3	5489.79	1.63343	18456.8	0.925358	7475.6	18724.1	1536.47	461.714	2990.66	0	0			251.927	98.2228	529.017	53.3003		0.141312		0.389886	0.18567	0.100754	0.0958587	0.23991
BRH860721	HL	17	E	E 13-18 nm	13-18	5.03886e+06	1.09456e+06	2.48023e+06	5.68653e+06	755302	2.82868e+06	278294	88949.5	412575	56187.9	46066.2	2470.58	1952.4	15063.4	1.00372	7515.17	20482.3	1419.33	28203.3	9069.71	2.71565	30685.3	1.44482	9256.58	26126	2226.13	623.565	3323.19	0	0			187.999	60.6526	223.265	0		0.16667		0.322622	0.271662	0	0.0799457	0.222961
BRH860721	HL	18	E	sLDL 18-23 nm	13-18	5.03886e+06	1.09456e+06	2.48023e+06	5.68653e+06	755302	2.82868e+06	278294	88949.5	412575	56187.9	46066.2	2470.58	1952.4	15063.4	1.00372	7515.17	20482.3	1419.33	30801.5	7199.7	1.62894	18406.1	1.4679	4931.33	17135.1	1442.83	439.549	2807.19	0	0			90.2429	44.2445	309.48	55.0761		0.186578		0.490282	0.142964	0.177963	0.104891	0.184488
BRH860721	HL	19	LDL	sLDL 18-23 nm	18-30	5.03886e+06	1.09456e+06	2.48023e+06	5.68653e+06	755302	2.82868e+06	278294	88949.5	412575	56187.9	46066.2	2470.58	1952.4	15063.4	1.00372	7515.17	20482.3	1419.33	110446	21860	3.35429	37901.6	5.10259	5938.04	39913.9	3578.64	1091.48	7628.61	0	0		68.1131	97.4709	101.376	371.945	0	101.4	0.216077		1.04006	0.272556	0	0.131166	0.102225
BRH860721	HL	20	LDL	sLDL 18-23 nm	18-30	5.03886e+06	1.09456e+06	2.48023e+06	5.68653e+06	755302	2.82868e+06	278294	88949.5	412575	56187.9	46066.2	2470.58	1952.4	15063.4	1.00372	7515.17	20482.3	1419.33	238948	43749.8	7.75681	87647.6	10.8953	17702.5	85154.6	8954	2390.14	18086.7	0	0		148.621	192.185	260.54	773.824	24.8943	191.341	0.194624		1.35567	0.336692	0.0321705	0.136696	0.133957
BRH860721	HL	21	LDL	sLDL 18-23 nm	18-30	5.03886e+06	1.09456e+06	2.48023e+06	5.68653e+06	755302	2.82868e+06	278294	88949.5	412575	56187.9	46066.2	2470.58	1952.4	15063.4	1.00372	7515.17	20482.3	1419.33	396548	75102.9	15.2215	171994	18.1829	8646.53	120800	13926.9	3339.71	24446.2	0	0		338.107	281.347	406.496	1109.96	38.5286	281.182	0.195872		1.44482	0.366225	0.0347116	0.142814	0.0505753
BRH860721	HL	22	LDL	sLDL 18-23 nm	18-30	5.03886e+06	1.09456e+06	2.48023e+06	5.68653e+06	755302	2.82868e+06	278294	88949.5	412575	56187.9	46066.2	2470.58	1952.4	15063.4	1.00372	7515.17	20482.3	1419.33	467193	95539.8	20.2156	228425	21.7092	11045.6	157046	17301.1	4694.05	30815.3	0	0		448.572	316.918	516.619	1329.45	33.8955	307.065	0.205512		1.63013	0.388596	0.0254959	0.139484	0.0500597
BRH860721	HL	23	LDL	lLDL 23-30 nm	18-30	5.03886e+06	1.09456e+06	2.48023e+06	5.68653e+06	755302	2.82868e+06	278294	88949.5	412575	56187.9	46066.2	2470.58	1952.4	15063.4	1.00372	7515.17	20482.3	1419.33	463869	99399.4	22.499	254226	21.7393	10000.1	165690	17638.8	4775.2	31857.2	0	0		361.192	286.131	476.13	1235.66	94.6478	266.459	0.207286		1.66403	0.385324	0.0765969	0.138521	0.043536
BRH860721	HL	24	LDL	lLDL 23-30 nm	18-30	5.03886e+06	1.09456e+06	2.48023e+06	5.68653e+06	755302	2.82868e+06	278294	88949.5	412575	56187.9	46066.2	2470.58	1952.4	15063.4	1.00372	7515.17	20482.3	1419.33	360364	80090.7	18.6715	210978	17.0053	8544	111657	11213.6	2979.41	24119.2										0.201747					0.152144	0.0539624
BRH860721	HL	25	LDL	lLDL 23-30 nm	18-30	5.03886e+06	1.09456e+06	2.48023e+06	5.68653e+06	755302	2.82868e+06	278294	88949.5	412575	56187.9	46066.2	2470.58	1952.4	15063.4	1.00372	7515.17	20482.3	1419.33	242769	57846.9	14.0226	158447	11.6144	7739.83	82252.9	7837.31	2322.25	17590.9	0			296.064	234.306	475.053	911.942	103.752		0.212285		2.02749	0.520924	0.113771	0.149384	0.0658088
BRH860721	HL	26	LDL	lLDL 23-30 nm	18-30	5.03886e+06	1.09456e+06	2.48023e+06	5.68653e+06	755302	2.82868e+06	278294	88949.5	412575	56187.9	46066.2	2470.58	1952.4	15063.4	1.00372	7515.17	20482.3	1419.33	154015	40921.5	8.92848	100887	7.53999	6332.72	48963.8	4594.32	1529.45	12444.8	0	0			214.574	305.193	812.903	74.7135		0.23538		1.42232	0.375436	0.0919094	0.168457	0.0858281
BRH860721	HL	27	LDL	lLDL 23-30 nm	18-30	5.03886e+06	1.09456e+06	2.48023e+06	5.68653e+06	755302	2.82868e+06	278294	88949.5	412575	56187.9	46066.2	2470.58	1952.4	15063.4	1.00372	7515.17	20482.3	1419.33	90145.1	25667.7	5.4799	61919.7	4.48296	5448.55	32662.5	2722.76	907.703	7819.05	0	0		70.709	136.122	204.823	407.832	53.847	35.2712	0.253062		1.5047	0.502224	0.132032	0.157742	0.110055
BRH860721	HL	28	LDL	lLDL 23-30 nm	18-30	5.03886e+06	1.09456e+06	2.48023e+06	5.68653e+06	755302	2.82868e+06	278294	88949.5	412575	56187.9	46066.2	2470.58	1952.4	15063.4	1.00372	7515.17	20482.3	1419.33	65389.1	19406	4.11223	46465.9	3.28385	5699.7	24888.5	1903.59	634.266	5736.37	0	0		56.6128	133.597	147.151	297.189	29.4217	23.8647	0.259805		1.10146	0.495144	0.0989998	0.147576	0.146814
BRH860721	HL	29	LDL	lLDL 23-30 nm	18-30	5.03886e+06	1.09456e+06	2.48023e+06	5.68653e+06	755302	2.82868e+06	278294	88949.5	412575	56187.9	46066.2	2470.58	1952.4	15063.4	1.00372	7515.17	20482.3	1419.33	49311.5	16508.3	3.50183	39568.7	2.55263	5142.27	21924.1	1678.22	484.224	5054.41										0.27345					0.147399	0.150147
BRH860721	HL	30	LDL	rLp >30 nm	18-30	5.03886e+06	1.09456e+06	2.48023e+06	5.68653e+06	755302	2.82868e+06	278294	88949.5	412575	56187.9	46066.2	2470.58	1952.4	15063.4	1.00372	7515.17	20482.3	1419.33	47373.3	15155.6	3.61028	40794.2	2.42368	4800.25	16748.3	1475.42	436.537	4120.1	0	0		16.59	0	90.8643	231.078	16.3205	13.5648	0.256744			0.393219	0.0706277	0.149348	0.174218
BRH860721	HL	38	rLp	rLp >30 nm	>30	5.03886e+06	1.09456e+06	2.48023e+06	5.68653e+06	755302	2.82868e+06	278294	88949.5	412575	56187.9	46066.2	2470.58	1952.4	15063.4	1.00372	7515.17	20482.3	1419.33	182888	55280	12.3279	139298	9.22545	7696.18	59861.2	5977.2	1763.76	15437.8	0	0		44.7831	129.4	154.969	280.94	144.478	22.7701	0.248708		1.19759	0.551608	0.514265	0.170116	0.084913
BRH860721	HL	39	rLp	rLp >30 nm	>30	5.03886e+06	1.09456e+06	2.48023e+06	5.68653e+06	755302	2.82868e+06	278294	88949.5	412575	56187.9	46066.2	2470.58	1952.4	15063.4	1.00372	7515.17	20482.3	1419.33	161420	44780.7	9.92103	112102	7.97945	7461.28	54761.4	4909.38	1459.98	12581.9	0	0		57.0534	197.519	150.23	325.216	56.0478	18.4119	0.241862		0.760588	0.461941	0.17234	0.154977	0.0920178
BRH860721	HL	40	rLp	rLp >30 nm	>30	5.03886e+06	1.09456e+06	2.48023e+06	5.68653e+06	755302	2.82868e+06	278294	88949.5	412575	56187.9	46066.2	2470.58	1952.4	15063.4	1.00372	7515.17	20482.3	1419.33	118202	36134.6	8.29948	93779.5	5.97902	6832.07	39769.3	3709.32	1276.27	11457	0	0		30.1785	0			0		0.251971					0.181701	0.108487
BRH860727	HL	6.5	ALB	ALB <7nm	<7 nm	5.02591e+06	1.31865e+06	1.75706e+06	4.0285e+06	737096	2.39684e+06	174447	69768.2	686112	44489.5	37222.8	2410.1	1545.53	8667.11	0.566942	2004.62	8678.91	1230.03						33704.9	9580.35	803.813	274.453	1266.2	147.628	0													0.0277239	0.738893
BRH860727	HL	6.8	ALB	ALB <7nm	<7 nm	5.02591e+06	1.31865e+06	1.75706e+06	4.0285e+06	737096	2.39684e+06	174447	69768.2	686112	44489.5	37222.8	2410.1	1545.53	8667.11	0.566942	2004.62	8678.91	1230.03	9207.02	4124.91			0.518289	139374	19954.1	1037.79	469.877	3058.68	1364.83	460.87	153.117					0			2.96143				0.0186428	0.850541
BRH860727	HL	7	HDL	sHDL 7-10 nm	7-13 nm	5.02591e+06	1.31865e+06	1.75706e+06	4.0285e+06	737096	2.39684e+06	174447	69768.2	686112	44489.5	37222.8	2410.1	1545.53	8667.11	0.566942	2004.62	8678.91	1230.03	63184.7	13712	1.69754	19181.2	2.96205	250703	86636.6	5050.71	2328.47	10751.7	2405.82	1052.6	391.424		0	46.0605		0		0.0370526	2.2856				0.0302196	0.70552
BRH860727	HL	7.5	HDL	sHDL 7-10 nm	7-13 nm	5.02591e+06	1.31865e+06	1.75706e+06	4.0285e+06	737096	2.39684e+06	174447	69768.2	686112	44489.5	37222.8	2410.1	1545.53	8667.11	0.566942	2004.62	8678.91	1230.03	62700.6	9636.3	2.11321	23878.1	2.77755	48916.2	62458.5	4451.19	1759.32	8352.02	3548.42	2218	703.398		61.3188			0		0.067719	1.59983				0.0662856	0.388703
BRH860727	HL	8	HDL	sHDL 7-10 nm	7-13 nm	5.02591e+06	1.31865e+06	1.75706e+06	4.0285e+06	737096	2.39684e+06	174447	69768.2	686112	44489.5	37222.8	2410.1	1545.53	8667.11	0.566942	2004.62	8678.91	1230.03	198823	28538.2	5.33939	60332	8.72533	38356.1	194709	13892.3	6169.01	24381.4	10246.7	7836.93	655.279		618.067	100.499	318.442	0		0.0868161	1.30749	0.162602	0.315596	0	0.0878407	0.138359
BRH860727	HL	8.5	HDL	sHDL 7-10 nm	7-13 nm	5.02591e+06	1.31865e+06	1.75706e+06	4.0285e+06	737096	2.39684e+06	174447	69768.2	686112	44489.5	37222.8	2410.1	1545.53	8667.11	0.566942	2004.62	8678.91	1230.03	113141	15391.7	3.16573	35771	4.9306	13255.8	104991	7604.35	3291.73	13830.7	5051.21	4141.31	94.4426		697.387	78.1315	290.779	0		0.0889552	1.21972	0.112035	0.268697	0	0.096722	0.0928164
BRH860727	HL	9	HDL	sHDL 7-10 nm	7-13 nm	5.02591e+06	1.31865e+06	1.75706e+06	4.0285e+06	737096	2.39684e+06	174447	69768.2	686112	44489.5	37222.8	2410.1	1545.53	8667.11	0.566942	2004.62	8678.91	1230.03	120661	17456.3	3.49954	39542.8	5.30078	11210.7	99173.2	8199.2	3603.76	14265.2	4758.78	4505.54	82.7839		779.012	109.37	371.237	0		0.102885	1.05621	0.140396	0.294609	0	0.10453	0.0822489
BRH860727	HL	9.5	HDL	sHDL 7-10 nm	7-13 nm	5.02591e+06	1.31865e+06	1.75706e+06	4.0285e+06	737096	2.39684e+06	174447	69768.2	686112	44489.5	37222.8	2410.1	1545.53	8667.11	0.566942	2004.62	8678.91	1230.03	111816	17003.4	3.91685	44258.2	4.94589	10897.7	108863	7451.46	3122.37	14863.7	4440.31	4434.18	81.6197		1098.97	142.169	508.538	0		0.0961145	1.00138	0.129366	0.279565	0	0.102355	0.075137
BRH860727	HL	10	HDL	mHDL 10-13 nm	7-13 nm	5.02591e+06	1.31865e+06	1.75706e+06	4.0285e+06	737096	2.39684e+06	174447	69768.2	686112	44489.5	37222.8	2410.1	1545.53	8667.11	0.566942	2004.62	8678.91	1230.03	110396	18266.3	3.46832	39190	4.94337	11380.8	101402	7522.87	3532.57	13595.7	3962.18	3919.5	68.3485		1147.24	167.682	576.854	0		0.108787	1.01089	0.146161	0.290684	0	0.0989115	0.0829002
BRH860727	HL	10.5	HDL	mHDL 10-13 nm	7-13 nm	5.02591e+06	1.31865e+06	1.75706e+06	4.0285e+06	737096	2.39684e+06	174447	69768.2	686112	44489.5	37222.8	2410.1	1545.53	8667.11	0.566942	2004.62	8678.91	1230.03	102864	18278.9	3.2969	37253.1	4.65738	8192.39	81923	6370.13	2781.67	11973										0.12981					0.107619	0.0737279
BRH860727	HL	11	HDL	mHDL 10-13 nm	7-13 nm	5.02591e+06	1.31865e+06	1.75706e+06	4.0285e+06	737096	2.39684e+06	174447	69768.2	686112	44489.5	37222.8	2410.1	1545.53	8667.11	0.566942	2004.62	8678.91	1230.03	72838.8	13410.9	2.15453	24345	3.31698	6521.07	71474.4	4609.59	2249.85	10777.5	2866.83	3073.95	38.8246		957.528	145.055	616.839	41.7476		0.11647	0.93262	0.151489	0.235159	0.0676799	0.112684	0.0682653
BRH860727	HL	11.5	HDL	mHDL 10-13 nm	7-13 nm	5.02591e+06	1.31865e+06	1.75706e+06	4.0285e+06	737096	2.39684e+06	174447	69768.2	686112	44489.5	37222.8	2410.1	1545.53	8667.11	0.566942	2004.62	8678.91	1230.03	52630.7	10479.8	2.04428	23099.2	2.42891	5673.83	48287.3	3495.87	1660.44	7241.5	2227.85	2452.31	35.9912		808.892	111.203	537.939	177.865		0.127873	0.90847	0.137476	0.20672	0.330641	0.109111	0.0855961
BRH860727	HL	12	HDL	mHDL 10-13 nm	7-13 nm	5.02591e+06	1.31865e+06	1.75706e+06	4.0285e+06	737096	2.39684e+06	174447	69768.2	686112	44489.5	37222.8	2410.1	1545.53	8667.11	0.566942	2004.62	8678.91	1230.03	30834.4	6855.7			1.45218	4886.53	31884.9	2037.61	858.415	4576.81	1577.86	1765.15	34.0134		548.901	89.4115	409.587	168.048			0.893899	0.162892	0.218297	0.410288	0.103427	0.110562
BRH860727	HL	12.5	HDL	mHDL 10-13 nm	7-13 nm	5.02591e+06	1.31865e+06	1.75706e+06	4.0285e+06	737096	2.39684e+06	174447	69768.2	686112	44489.5	37222.8	2410.1	1545.53	8667.11	0.566942	2004.62	8678.91	1230.03	18615.6	4726.08			0.900649	4093.31	18436.6	1321.94	599.311	2682.1															0.0988275	0.151013
BRH860727	HL	14	E	E 13-18 nm	13-18	5.02591e+06	1.31865e+06	1.75706e+06	4.0285e+06	737096	2.39684e+06	174447	69768.2	686112	44489.5	37222.8	2410.1	1545.53	8667.11	0.566942	2004.62	8678.91	1230.03	25680.1	7746.44			1.29243	7953.14	30695.9	1932.47	842.492	4101.26	578.625	554.712	19.0288		200.764	40.2911	233.21	109.402			1.04311	0.200689	0.172767	0.469112	0.0900654	0.174871
BRH860727	HL	15	E	E 13-18 nm	13-18	5.02591e+06	1.31865e+06	1.75706e+06	4.0285e+06	737096	2.39684e+06	174447	69768.2	686112	44489.5	37222.8	2410.1	1545.53	8667.11	0.566942	2004.62	8678.91	1230.03	9000.46	3252.66			0.474887	3845.01	11398.8	803.246	232.612	1576.79	380.295	0	20.9359		260.921	30.1934	400.726	62.9082				0.115719	0.0753469	0.156986	0.0882778	0.215532
BRH860727	HL	16	E	E 13-18 nm	13-18	5.02591e+06	1.31865e+06	1.75706e+06	4.0285e+06	737096	2.39684e+06	174447	69768.2	686112	44489.5	37222.8	2410.1	1545.53	8667.11	0.566942	2004.62	8678.91	1230.03	7443.08	3174.53			0.412467	3596.31	10303.1	646.378	216.005	1194.94	0	0			0		170.687	32.0411						0.187718	0.0748635	0.225588
BRH860727	HL	17	E	E 13-18 nm	13-18	5.02591e+06	1.31865e+06	1.75706e+06	4.0285e+06	737096	2.39684e+06	174447	69768.2	686112	44489.5	37222.8	2410.1	1545.53	8667.11	0.566942	2004.62	8678.91	1230.03	8317.46	2793.86			0.430212	4156.64	4801.9	678.952	324.725	1403.99	0	0	10.8659		0	33.3173		92.888							0.123465	0.36598
BRH860727	HL	18	E	sLDL 18-23 nm	13-18	5.02591e+06	1.31865e+06	1.75706e+06	4.0285e+06	737096	2.39684e+06	174447	69768.2	686112	44489.5	37222.8	2410.1	1545.53	8667.11	0.566942	2004.62	8678.91	1230.03	176828	47101.1	3.61014	40792.6	8.64518	10149.2	68334.1	4605.74	1751.43	25852.3	0	0	0		0		148.715	0		0.286064				0	0.233517	0.0917885
BRH860727	HL	19	LDL	sLDL 18-23 nm	18-30	5.02591e+06	1.31865e+06	1.75706e+06	4.0285e+06	737096	2.39684e+06	174447	69768.2	686112	44489.5	37222.8	2410.1	1545.53	8667.11	0.566942	2004.62	8678.91	1230.03	348408	84368.5	8.09747	91496.8	16.69	8897.71	107904	8126.79	2679.8	43284.8	0		0	32.8597	0	24.0083	183.928	0		0.281878			0.130531	0	0.253263	0.0521257
BRH860727	HL	20	LDL	sLDL 18-23 nm	18-30	5.02591e+06	1.31865e+06	1.75706e+06	4.0285e+06	737096	2.39684e+06	174447	69768.2	686112	44489.5	37222.8	2410.1	1545.53	8667.11	0.566942	2004.62	8678.91	1230.03	506125	129688	12.0305	135938	24.5357	13410.8	157810	12785.4	3847.74	65317	0	0	0	100.131		50.307	261.124	22.8317		0.295726			0.192656	0.0874363	0.257972	0.053032
BRH860727	HL	21	LDL	sLDL 18-23 nm	18-30	5.02591e+06	1.31865e+06	1.75706e+06	4.0285e+06	737096	2.39684e+06	174447	69768.2	686112	44489.5	37222.8	2410.1	1545.53	8667.11	0.566942	2004.62	8678.91	1230.03	578446	147799	13.634	154057	28.0245	14558.4	182448	13795	4956.18	74131	0	0		127.465	138.371	67.1038	310.113	14.1212	333.519	0.295122		0.484956	0.216385	0.0455358	0.2557	0.0502784
BRH860727	HL	22	LDL	sLDL 18-23 nm	18-30	5.02591e+06	1.31865e+06	1.75706e+06	4.0285e+06	737096	2.39684e+06	174447	69768.2	686112	44489.5	37222.8	2410.1	1545.53	8667.11	0.566942	2004.62	8678.91	1230.03	473229	120363	11.6451	131583	22.9045	11733.5	149551	10673.3	4147.96	60580.2	0	0	0	198.73	163.175	88.3692	364.407	37.3765	250.241	0.291947		0.541561	0.242501	0.102568	0.255929	0.0496313
BRH860727	HL	23	LDL	lLDL 23-30 nm	18-30	5.02591e+06	1.31865e+06	1.75706e+06	4.0285e+06	737096	2.39684e+06	174447	69768.2	686112	44489.5	37222.8	2410.1	1545.53	8667.11	0.566942	2004.62	8678.91	1230.03	363660	97449.3	9.66076	109161	17.8032	9337.96	114420	8741.25	3158.27	44047.4	0	0		204.886	168.692	99.0828	409.811	34.533	176.035	0.304471		0.58736	0.241777	0.0842657	0.245088	0.0520224
BRH860727	HL	25	LDL	lLDL 23-30 nm	18-30	5.02591e+06	1.31865e+06	1.75706e+06	4.0285e+06	737096	2.39684e+06	174447	69768.2	686112	44489.5	37222.8	2410.1	1545.53	8667.11	0.566942	2004.62	8678.91	1230.03	296856	80704.1	7.89949	89259.8	14.5799	8601.34	88512	6498.09	2472.72	37842.8										0.310009					0.262904	0.0598298
BRH860727	HL	26	LDL	lLDL 23-30 nm	18-30	5.02591e+06	1.31865e+06	1.75706e+06	4.0285e+06	737096	2.39684e+06	174447	69768.2	686112	44489.5	37222.8	2410.1	1545.53	8667.11	0.566942	2004.62	8678.91	1230.03	174612	55515	5.22226	59008.6	8.90376	6291.4	56784.9	4359.77	1747.74	25076.2	0	0		189.581	164.043	98.3393	397.346	22.4827	68.3812	0.345658		0.599471	0.247491	0.0565822	0.266003	0.0668205
BRH860727	HL	27	LDL	lLDL 23-30 nm	18-30	5.02591e+06	1.31865e+06	1.75706e+06	4.0285e+06	737096	2.39684e+06	174447	69768.2	686112	44489.5	37222.8	2410.1	1545.53	8667.11	0.566942	2004.62	8678.91	1230.03	126774	41538	4.48096	50632.3	6.51465	5152.31	46130.8	2948.11	1278.52	18276	0	0	0	100.747	100.451	59.532	224.367	60.8696	43.6955	0.337351		0.592649	0.265333	0.271295	0.247662	0.0699066
BRH860727	HL	28	LDL	lLDL 23-30 nm	18-30	5.02591e+06	1.31865e+06	1.75706e+06	4.0285e+06	737096	2.39684e+06	174447	69768.2	686112	44489.5	37222.8	2410.1	1545.53	8667.11	0.566942	2004.62	8678.91	1230.03	94152.5	35506.7	3.916	44248.6	5.02808	5395.45	33083.4	2352.67	900.086	16078.2	0	0		83.5288	0	41.8557	171.335	14.5057	31.0697	0.369107			0.244292	0.084663	0.278083	0.0934334
BRH860727	HL	29	LDL	lLDL 23-30 nm	18-30	5.02591e+06	1.31865e+06	1.75706e+06	4.0285e+06	737096	2.39684e+06	174447	69768.2	686112	44489.5	37222.8	2410.1	1545.53	8667.11	0.566942	2004.62	8678.91	1230.03	79038.5	31648.5	3.76907	42588.3	4.29599	4600.71	28985.3	2032.73	735.062	13490.6										0.376703					0.270616	0.0924028
BRH860727	HL	31	rLp	rLp >30 nm	>30	5.02591e+06	1.31865e+06	1.75706e+06	4.0285e+06	737096	2.39684e+06	174447	69768.2	686112	44489.5	37222.8	2410.1	1545.53	8667.11	0.566942	2004.62	8678.91	1230.03	61843.8	29980.3	3.87756	43814.2	3.57399	4774.66	24485.7	1777.89	695.113	11625.5	0			31.0505	0	18.6889	91.5569	0		0.410601			0.204123	0	0.268079	0.110238
BRH860727	HL	32	rLp	rLp >30 nm	>30	5.02591e+06	1.31865e+06	1.75706e+06	4.0285e+06	737096	2.39684e+06	174447	69768.2	686112	44489.5	37222.8	2410.1	1545.53	8667.11	0.566942	2004.62	8678.91	1230.03	69887.9	29790.7	4.9095	55474.6	3.87223	5220.14	29138.5	1898.26	717.046	12482.8	0	0		21.6964	0	32.242	113.086	0	16.5661	0.347867			0.28511	0	0.252359	0.105664
BRH860727	HL	38	rLp	rLp >30 nm	>30	5.02591e+06	1.31865e+06	1.75706e+06	4.0285e+06	737096	2.39684e+06	174447	69768.2	686112	44489.5	37222.8	2410.1	1545.53	8667.11	0.566942	2004.62	8678.91	1230.03	280396	101576	16.7115	188831	14.8043	8362.76	107312	8336.05	3395.03	41932.2	0	0	0	42.1188	99.6132	35.516	132.287	20.1131	34.3855	0.322815		0.35654	0.268477	0.152042	0.247602	0.0494417
BRH860727	HL	39	rLp	rLp >30 nm	>30	5.02591e+06	1.31865e+06	1.75706e+06	4.0285e+06	737096	2.39684e+06	174447	69768.2	686112	44489.5	37222.8	2410.1	1545.53	8667.11	0.566942	2004.62	8678.91	1230.03	181458	69247.6	10.9104	123281	9.72379	7621.08	67647.3	5232.84	1906.42	28867.1	0	0	0	83.531	177.208	65.8528	248.392	26.6212	22.1253	0.338259		0.371613	0.265117	0.107174	0.259393	0.0685659
BRH860727	HL	40	rLp	rLp >30 nm	>30	5.02591e+06	1.31865e+06	1.75706e+06	4.0285e+06	737096	2.39684e+06	174447	69768.2	686112	44489.5	37222.8	2410.1	1545.53	8667.11	0.566942	2004.62	8678.91	1230.03	96037.1	21529.9	4.42903	50045.5	4.5302	5349.58	37190.8	2366.29	1051.02	17324.9	0	0		54.6326	0	37.9639	219.983	0	10.1986	0.209313			0.172577	0	0.273734	0.0846284
BRH860728	HL	6.3	ALB	ALB <7nm	<7 nm	4.57254e+06	1.67228e+06	4.0791e+06	9.35233e+06	542401	3.19172e+06	843306	101659	682237	45937.9	44526	3799.37	2718.27	18839.3	0.996082	8051.64	27075.6	3685.92			2.54162	28718.9		10621.5	6934.34	1694.07	378.784	954.521	991.567	545.786	191.706	0	0	18.7926	0	126.692			1.81677				0.0463433	0.516327
BRH860728	HL	6.5	ALB	ALB <7nm	<7 nm	4.57254e+06	1.67228e+06	4.0791e+06	9.35233e+06	542401	3.19172e+06	843306	101659	682237	45937.9	44526	3799.37	2718.27	18839.3	0.996082	8051.64	27075.6	3685.92		4016.36				20735.5	11303.5	1720.02	392.445	1930.49															0.0534643	0.574972
BRH860728	HL	6.8	ALB	ALB <7nm	<7 nm	4.57254e+06	1.67228e+06	4.0791e+06	9.35233e+06	542401	3.19172e+06	843306	101659	682237	45937.9	44526	3799.37	2718.27	18839.3	0.996082	8051.64	27075.6	3685.92	46768.9	24024.3	6.97226	78782.6	2.71123	113022	85547.1	15800.5	3039.31	10968	2060	1404.9	495.292	0	203.706	79.1631	236.481	110.852	3608.1	0.095502	1.46629	0.388614	0.334755	0.468756	0.0479958	0.495192
BRH860728	HL	7	HDL	sHDL 7-10 nm	7-13 nm	4.57254e+06	1.67228e+06	4.0791e+06	9.35233e+06	542401	3.19172e+06	843306	101659	682237	45937.9	44526	3799.37	2718.27	18839.3	0.996082	8051.64	27075.6	3685.92	46698	18425.3	4.73	53446.4	2.51076	49282.2	74970.6	16064.3	2743.56	9209.83	3240.84	2693.14	899.956	0	413.2	141.286	357.592	72.9986	3344.5	0.107699	1.20337	0.341931	0.395103	0.20414	0.0604577	0.323912
BRH860728	HL	7.5	HDL	sHDL 7-10 nm	7-13 nm	4.57254e+06	1.67228e+06	4.0791e+06	9.35233e+06	542401	3.19172e+06	843306	101659	682237	45937.9	44526	3799.37	2718.27	18839.3	0.996082	8051.64	27075.6	3685.92	142860	46619.7	10.7834	121846	7.33693	59702.4	211923	51869.3	7742.77	23154.4	4938.9	4325.79	1110.24		819.943	288.578	605.734	76.0121		0.115147	1.14173	0.351949	0.476411	0.125488	0.06532	0.168633
BRH860728	HL	8	HDL	sHDL 7-10 nm	7-13 nm	4.57254e+06	1.67228e+06	4.0791e+06	9.35233e+06	542401	3.19172e+06	843306	101659	682237	45937.9	44526	3799.37	2718.27	18839.3	0.996082	8051.64	27075.6	3685.92	140408	34299.3	7.93874	89703.2	6.80434	19706.2	195563	57544.6	7150.32	22496.3	7071.59	6261.83	557.808		1470.47	497.545	1199.35	104.114		0.0990107	1.12932	0.338358	0.414847	0.0868086	0.074369	0.0652262
BRH860728	HL	8.5	HDL	sHDL 7-10 nm	7-13 nm	4.57254e+06	1.67228e+06	4.0791e+06	9.35233e+06	542401	3.19172e+06	843306	101659	682237	45937.9	44526	3799.37	2718.27	18839.3	0.996082	8051.64	27075.6	3685.92	153577	40735	8.55104	96621.9	7.55615	16500.7	225479	62734.3	7654.81	25319.2	6644.96	6620.7	161.814	0	1828.74	530.427	1420.21	103.921	4548.18	0.105723	1.00366	0.29005	0.373485	0.0731731	0.074971	0.0489196
BRH860728	HL	9	HDL	sHDL 7-10 nm	7-13 nm	4.57254e+06	1.67228e+06	4.0791e+06	9.35233e+06	542401	3.19172e+06	843306	101659	682237	45937.9	44526	3799.37	2718.27	18839.3	0.996082	8051.64	27075.6	3685.92	149565	37079	8.87215	100250	7.26726	14869.5	199276	57020.1	7134.48	23191.6	5935.07	6382.02	96.9034	0	1880.13	592.58	1705.44	89.9939	3614.71	0.105991	0.929968	0.31518	0.347464	0.0527686	0.0769157	0.0493763
BRH860728	HL	9.5	HDL	sHDL 7-10 nm	7-13 nm	4.57254e+06	1.67228e+06	4.0791e+06	9.35233e+06	542401	3.19172e+06	843306	101659	682237	45937.9	44526	3799.37	2718.27	18839.3	0.996082	8051.64	27075.6	3685.92	147216	41238.7	10.7781	121787	7.32052	13741.8	219994	60146.9	7351.01	24077.5										0.109287					0.0740075	0.0422906
BRH860728	HL	10	HDL	mHDL 10-13 nm	7-13 nm	4.57254e+06	1.67228e+06	4.0791e+06	9.35233e+06	542401	3.19172e+06	843306	101659	682237	45937.9	44526	3799.37	2718.27	18839.3	0.996082	8051.64	27075.6	3685.92	129956	34114.5	22.4107	253229	6.3814	13840.9	172988	50802.4	5883.59	20179	4376.6	4934.94	88.0421		1573.64	506.025	1518.85	75.7984		0.0980316	0.88686	0.321563	0.333163	0.0499051	0.0765169	0.0525481
BRH860728	HL	10.5	HDL	mHDL 10-13 nm	7-13 nm	4.57254e+06	1.67228e+06	4.0791e+06	9.35233e+06	542401	3.19172e+06	843306	101659	682237	45937.9	44526	3799.37	2718.27	18839.3	0.996082	8051.64	27075.6	3685.92	88261.7	27794.3	5.76771	65171.8	4.4973	10677.4	122172	34666.3	4345.34	13685.4	3465.95	3896.17	62.8269		1243.83	438.709	1436.36	103.2		0.129139	0.889578	0.352708	0.30543	0.0718479	0.0737494	0.0576111
BRH860728	HL	11	HDL	mHDL 10-13 nm	7-13 nm	4.57254e+06	1.67228e+06	4.0791e+06	9.35233e+06	542401	3.19172e+06	843306	101659	682237	45937.9	44526	3799.37	2718.27	18839.3	0.996082	8051.64	27075.6	3685.92	63860.6	21581.6	5.15633	58263.6	3.3059	9278.73	83432.3	21325.2	2849.21	9771.46	2743.09	2868.62	39.9565		1158.81	419.196	1580.83	98.3207		0.142995	0.95624	0.361747	0.265175	0.0621958	0.0771395	0.0733404
BRH860728	HL	11.5	HDL	mHDL 10-13 nm	7-13 nm	4.57254e+06	1.67228e+06	4.0791e+06	9.35233e+06	542401	3.19172e+06	843306	101659	682237	45937.9	44526	3799.37	2718.27	18839.3	0.996082	8051.64	27075.6	3685.92	50748.2	17738.7	4.5742	51685.9	2.64788	8109.37	70005.3	18011.5	2385.01	8770.41	1983.12	2078.05	32.624	0	1102.84	355.042	1822.24	124.852	649.17	0.139019	0.954314	0.321934	0.194838	0.0685154	0.0817409	0.0756736
BRH860728	HL	12	HDL	mHDL 10-13 nm	7-13 nm	4.57254e+06	1.67228e+06	4.0791e+06	9.35233e+06	542401	3.19172e+06	843306	101659	682237	45937.9	44526	3799.37	2718.27	18839.3	0.996082	8051.64	27075.6	3685.92	50989.7	18142.8	4.64721	52510.8	2.67176	7833.69	67781.2	17170.4	2231.43	7889.36										0.146734					0.0766559	0.0762092
BRH860728	HL	12.5	HDL	mHDL 10-13 nm	7-13 nm	4.57254e+06	1.67228e+06	4.0791e+06	9.35233e+06	542401	3.19172e+06	843306	101659	682237	45937.9	44526	3799.37	2718.27	18839.3	0.996082	8051.64	27075.6	3685.92	42268.1	16815.2	4.00097	45208.7	2.27745	6938.73	57605.2	14807.9	1855.78	7018.33	1137.41	1236.47	25.407		855.118	284.328	1808.37	156.829		0.159078	0.919889	0.332502	0.157229	0.0867239	0.0795392	0.0787344
BRH860728	HL	14	E	E 13-18 nm	13-18	4.57254e+06	1.67228e+06	4.0791e+06	9.35233e+06	542401	3.19172e+06	843306	101659	682237	45937.9	44526	3799.37	2718.27	18839.3	0.996082	8051.64	27075.6	3685.92	54513	23135.4	7.84489	88642.9	2.98836	13311.1	71963.7	16931.6	2414	9960.87	523.098	511.329	0	0	393.689	118.917	982.892	106.555	329.088	0.159846	1.02302	0.302058	0.120987	0.10841	0.0869176	0.116295
BRH860728	HL	15	E	E 13-18 nm	13-18	4.57254e+06	1.67228e+06	4.0791e+06	9.35233e+06	542401	3.19172e+06	843306	101659	682237	45937.9	44526	3799.37	2718.27	18839.3	0.996082	8051.64	27075.6	3685.92	18925	9964.52	3.94475	44573.4	1.10568	5852.6	25284.4	5440.31	725.363	3777.14	156.568	0	0		255.045	90.204	691.497	81.4191		0.180049		0.353678	0.130447	0.117743	0.0919274	0.142616
BRH860728	HL	16	E	E 13-18 nm	13-18	4.57254e+06	1.67228e+06	4.0791e+06	9.35233e+06	542401	3.19172e+06	843306	101659	682237	45937.9	44526	3799.37	2718.27	18839.3	0.996082	8051.64	27075.6	3685.92	28956.7	15313.6	6.34721	71719.9	1.69414	10277.9	37297.5	7911.38	1063.94	5368.32	0	0	0	0	521.823	382.029	1753.45	172.727	142.567	0.180268		0.732105	0.217873	0.0985066	0.0866788	0.166156
BRH860728	HL	17	E	E 13-18 nm	13-18	4.57254e+06	1.67228e+06	4.0791e+06	9.35233e+06	542401	3.19172e+06	843306	101659	682237	45937.9	44526	3799.37	2718.27	18839.3	0.996082	8051.64	27075.6	3685.92	12152.5	6069.29	2.7539	31117.6	0.698376	4968.61	14288.2	3057.5	400.028	1823.28	0	0	0		139.647	97.6771	438.072	66.8879		0.174621		0.699456	0.22297	0.152687	0.0742847	0.202684
BRH860728	HL	18	E	sLDL 18-23 nm	13-18	4.57254e+06	1.67228e+06	4.0791e+06	9.35233e+06	542401	3.19172e+06	843306	101659	682237	45937.9	44526	3799.37	2718.27	18839.3	0.996082	8051.64	27075.6	3685.92	14081.7	6744.49			0.799064	5026.7	14242	2991.35	452.521	2768.67	0	0	0	0	122.451	61.9637	320.157	66.3684				0.506027	0.193542	0.207299	0.108626	0.197461
BRH860728	HL	19	LDL	sLDL 18-23 nm	18-30	4.57254e+06	1.67228e+06	4.0791e+06	9.35233e+06	542401	3.19172e+06	843306	101659	682237	45937.9	44526	3799.37	2718.27	18839.3	0.996082	8051.64	27075.6	3685.92	45390.2	17230.6	3.78152	42729	2.41649	5501.78	25340.1	5703.92	704.165	6180.63	0	0	0	7.69851	122.535	68.4524	330.274	52.9147	61.2892	0.262552		0.558636	0.207259	0.160215	0.142284	0.126813
BRH860728	HL	20	LDL	sLDL 18-23 nm	18-30	4.57254e+06	1.67228e+06	4.0791e+06	9.35233e+06	542401	3.19172e+06	843306	101659	682237	45937.9	44526	3799.37	2718.27	18839.3	0.996082	8051.64	27075.6	3685.92	169554	55431.8	7.98335	90207.4	8.71141	7386.91	64826.4	16451.8	1707.37	19920.6	0	0	0	112.204	135.335	126.267	451.35	62.3988	157.398	0.305292		0.932995	0.279753	0.138249	0.180595	0.0670507
BRH860728	HL	21	LDL	sLDL 18-23 nm	18-30	4.57254e+06	1.67228e+06	4.0791e+06	9.35233e+06	542401	3.19172e+06	843306	101659	682237	45937.9	44526	3799.37	2718.27	18839.3	0.996082	8051.64	27075.6	3685.92	372312	124540	19.0255	214977	19.2284	10506.1	142339	40049.5	3930.53	49455.2	0	0		278.255	193.028	202.215	682.575	47.7492	307.993	0.304696		1.04759	0.296253	0.0699546	0.200792	0.0427083
BRH860728	HL	22	LDL	sLDL 18-23 nm	18-30	4.57254e+06	1.67228e+06	4.0791e+06	9.35233e+06	542401	3.19172e+06	843306	101659	682237	45937.9	44526	3799.37	2718.27	18839.3	0.996082	8051.64	27075.6	3685.92	554706	180265	32.2512	364420	28.4617	11567.5	198541	56981.2	5623.45	73851	0	0		473.706	294.341	291.72	959.279	62.2908	412.502	0.290229		0.991096	0.304104	0.0649351	0.21308	0.0334166
BRH860728	HL	23	LDL	lLDL 23-30 nm	18-30	4.57254e+06	1.67228e+06	4.0791e+06	9.35233e+06	542401	3.19172e+06	843306	101659	682237	45937.9	44526	3799.37	2718.27	18839.3	0.996082	8051.64	27075.6	3685.92	505472	167761	30.3632	343087	26.0589	12078.4	199381	57227.8	5447.92	73115.4	0	0		459.329	306.733	336.92	996.512	71.994	341.613	0.286345		1.09841	0.338099	0.072246	0.21054	0.0348236
BRH860728	HL	24	LDL	lLDL 23-30 nm	18-30	4.57254e+06	1.67228e+06	4.0791e+06	9.35233e+06	542401	3.19172e+06	843306	101659	682237	45937.9	44526	3799.37	2718.27	18839.3	0.996082	8051.64	27075.6	3685.92	370212	128328	23.1017	261037	19.2784	10770.4	130155	38093.8	3703.32	52615.5	0	0		335.873	256.661	316.512	752.425	75.1585	218.757	0.301513		1.23319	0.420655	0.0998884	0.223555	0.0458182
BRH860728	HL	25	LDL	lLDL 23-30 nm	18-30	4.57254e+06	1.67228e+06	4.0791e+06	9.35233e+06	542401	3.19172e+06	843306	101659	682237	45937.9	44526	3799.37	2718.27	18839.3	0.996082	8051.64	27075.6	3685.92	226802	82754.8	14.7064	166174	11.9566	8841.07	87488.1	21021.3	2254.9	32753	0	0		216.987	212.183	226.04	549.95	79.2146	122.491	0.309657		1.06531	0.411019	0.14404	0.214952	0.0580942
BRH860728	HL	26	LDL	lLDL 23-30 nm	18-30	4.57254e+06	1.67228e+06	4.0791e+06	9.35233e+06	542401	3.19172e+06	843306	101659	682237	45937.9	44526	3799.37	2718.27	18839.3	0.996082	8051.64	27075.6	3685.92	124917	56079.6	9.33726	105506	6.95603	7242.6	50420.3	11925.9	1395.82	17969.7	0	0		142.822	148.915	195.98	394.05	65.2419	65.9423	0.358246		1.31605	0.497348	0.165568	0.201984	0.0815097
BRH860728	HL	27	LDL	lLDL 23-30 nm	18-30	4.57254e+06	1.67228e+06	4.0791e+06	9.35233e+06	542401	3.19172e+06	843306	101659	682237	45937.9	44526	3799.37	2718.27	18839.3	0.996082	8051.64	27075.6	3685.92	92462.2	44610.8	7.55998	85423.5	5.25825	6614.32	38427.4	8061.42	979.63	12981.7	0	0		92.0891	137.495	150.002	320.439	47.0144	44.1995	0.371114		1.09097	0.468114	0.146719	0.193541	0.0987338
BRH860728	HL	28	LDL	lLDL 23-30 nm	18-30	4.57254e+06	1.67228e+06	4.0791e+06	9.35233e+06	542401	3.19172e+06	843306	101659	682237	45937.9	44526	3799.37	2718.27	18839.3	0.996082	8051.64	27075.6	3685.92	71146.6	37819.7	6.96269	78674.4	4.16936	6207.47	28668.9	6267.98	723.442	10656.8	0	0		77.2646	122.319	127.678	271.303	40.1758	33.0709	0.377726		1.04381	0.470612	0.148085	0.202856	0.118308
BRH860728	HL	30	LDL	rLp >30 nm	18-30	4.57254e+06	1.67228e+06	4.0791e+06	9.35233e+06	542401	3.19172e+06	843306	101659	682237	45937.9	44526	3799.37	2718.27	18839.3	0.996082	8051.64	27075.6	3685.92	56723	31930.4	6.46671	73070.1	3.38686	5864.65	24310.6	5219.8	663.672	8961.6	0	0		52.2874	105.641	90.9426	245.61	27.9546	22.5323	0.368448		0.860863	0.370272	0.113817	0.19902	0.130404
BRH860728	HL	31	rLp	rLp >30 nm	>30	4.57254e+06	1.67228e+06	4.0791e+06	9.35233e+06	542401	3.19172e+06	843306	101659	682237	45937.9	44526	3799.37	2718.27	18839.3	0.996082	8051.64	27075.6	3685.92	53564.4	29256.9	6.45892	72982.1	3.16666	5894.13	21655.1	4383.7	629.746	9011.67	0	0		38.0496	94.0372	82.0167	209.506	10.2358	19.0265	0.34672		0.872173	0.391476	0.0488566	0.216717	0.14192
BRH860728	HL	38	rLp	rLp >30 nm	>30	4.57254e+06	1.67228e+06	4.0791e+06	9.35233e+06	542401	3.19172e+06	843306	101659	682237	45937.9	44526	3799.37	2718.27	18839.3	0.996082	8051.64	27075.6	3685.92	209687	97756.1	23.1439	261513	11.8043	10020.7	83914.6	20615.4	2245.47	30797.6	0	0		97.8096	167.912	205.954	324.254	58.9172	35.9207	0.309916		1.22656	0.635163	0.181701	0.208641	0.06797
BRH860728	HL	39	rLp	rLp >30 nm	>30	4.57254e+06	1.67228e+06	4.0791e+06	9.35233e+06	542401	3.19172e+06	843306	101659	682237	45937.9	44526	3799.37	2718.27	18839.3	0.996082	8051.64	27075.6	3685.92	208406	101179	22.8887	258630	11.8741	10383.8	74546.5	20247.8	2014.18	30331.2	0	0	0	140.526	208.468	222.521	396.445	68.9214	33.5947	0.319311		1.06741	0.561289	0.173848	0.220526	0.0755899
BRH860728	HL	40	rLp	rLp >30 nm	>30	4.57254e+06	1.67228e+06	4.0791e+06	9.35233e+06	542401	3.19172e+06	843306	101659	682237	45937.9	44526	3799.37	2718.27	18839.3	0.996082	8051.64	27075.6	3685.92	129378	73483.6	18.3538	207388	7.74811	8545.38	53488.2	13310.7	1425.26	21311.4	0	0		103.98	179.511	136.675	306.146	41.7775	22.7122	0.320486		0.761373	0.446436	0.136463	0.217254	0.087222
BRH860729	HL	7	HDL	sHDL 7-10 nm	7-13 nm	5000000	1.40285e+06	2.27684e+06	5.22021e+06	605143	2.24162e+06	136544	59152	542191	40959	39385.1	1968.49	1910.87	10796.1	0.365658	4707.26	9784.36	1127.02	61870.1	21540	2.16587	24473.1	3.22518	280671	88247.5	3975.73	2145.52	11090.2										0.0536575					0.0286953	0.727121
BRH860729	HL	7.5	HDL	sHDL 7-10 nm	7-13 nm	5000000	1.40285e+06	2.27684e+06	5.22021e+06	605143	2.24162e+06	136544	59152	542191	40959	39385.1	1968.49	1910.87	10796.1	0.365658	4707.26	9784.36	1127.02	98490.1	20120.2	4.80959	54345.7	4.56839	122691	112139	5229.05	3571.01	14357.7	732	435.24	67.0402	58.9642	878.154	0	0	98.6366	2751.81	0.0702497	1.68183	0			0.0556189	0.47587
BRH860729	HL	8	HDL	sHDL 7-10 nm	7-13 nm	5000000	1.40285e+06	2.27684e+06	5.22021e+06	605143	2.24162e+06	136544	59152	542191	40959	39385.1	1968.49	1910.87	10796.1	0.365658	4707.26	9784.36	1127.02	191040	31858.3	7.02849	79418	8.57501	43113.8	170747	10022.9	4957.5	19915.7	2822.16	1886.07	497.627	68.8105	316.304	0	0	39.5617	3871.83	0.104842	1.49632	0			0.0800415	0.173489
BRH860729	HL	8.5	HDL	sHDL 7-10 nm	7-13 nm	5000000	1.40285e+06	2.27684e+06	5.22021e+06	605143	2.24162e+06	136544	59152	542191	40959	39385.1	1968.49	1910.87	10796.1	0.365658	4707.26	9784.36	1127.02	118236	19244.4	4.09207	46238.1	5.28825	11680.4	95759.7	6107.35	3142.39	11264.5	5712.65	4423.65	1064.89	34.4247	348.355	0	0	41.8002	2648.68	0.118165	1.29139	0			0.0880225	0.0913852
BRH860729	HL	9	HDL	sHDL 7-10 nm	7-13 nm	5000000	1.40285e+06	2.27684e+06	5.22021e+06	605143	2.24162e+06	136544	59152	542191	40959	39385.1	1968.49	1910.87	10796.1	0.365658	4707.26	9784.36	1127.02	128408	22001.3	4.1422	46804.5	5.78717	11255.8	99815.7	6928.17	3539.17	12820.7	4741.03	3580.45	291.518	34.2382	220.171	0	0	22.3008	2162.65	0.128145	1.32414	0			0.0954077	0.083866
BRH860729	HL	9.5	HDL	sHDL 7-10 nm	7-13 nm	5000000	1.40285e+06	2.27684e+06	5.22021e+06	605143	2.24162e+06	136544	59152	542191	40959	39385.1	1968.49	1910.87	10796.1	0.365658	4707.26	9784.36	1127.02	130117	21825.9	4.67854	52864.9	5.84549	9781.19	89828.9	6061.59	2794.28	11770.6	4026.16	3429.22	47.4102	34.2261	342.105	77.2042	0	21.6271	1725.84	0.135469	1.17407	0.225674			0.0978819	0.0814394
BRH860729	HL	10	HDL	mHDL 10-13 nm	7-13 nm	5000000	1.40285e+06	2.27684e+06	5.22021e+06	605143	2.24162e+06	136544	59152	542191	40959	39385.1	1968.49	1910.87	10796.1	0.365658	4707.26	9784.36	1127.02	120012	19019.3	4.91564	55543.9	5.34717	7747.46	84593.2	5645.33	2586.85	12481	4724.47	4235.71	0	0	535.792	167.649	336.528	24.8242	1477.21	0.124681	1.11539	0.312899	0.498172	0.0737655	0.110386	0.0686057
BRH860729	HL	10.5	HDL	mHDL 10-13 nm	7-13 nm	5000000	1.40285e+06	2.27684e+06	5.22021e+06	605143	2.24162e+06	136544	59152	542191	40959	39385.1	1968.49	1910.87	10796.1	0.365658	4707.26	9784.36	1127.02	105747	18401.5	3.33479	37681.2	4.77718	6708.72	76441.5	5279.65	2095.85	11072.5	4247.39	4798.84	0	33.8781	563.695	269.326	468.306	26.5231	1175.13	0.138493	0.885088	0.477787	0.575107	0.0566362	0.108971	0.066106
BRH860729	HL	11	HDL	mHDL 10-13 nm	7-13 nm	5000000	1.40285e+06	2.27684e+06	5.22021e+06	605143	2.24162e+06	136544	59152	542191	40959	39385.1	1968.49	1910.87	10796.1	0.365658	4707.26	9784.36	1127.02	94195.1	17642.7	2.82459	31916.3	4.30528	6171.93	70816.9	4650.06	2399.42	10894.4	3380.92	3761.31	0	0	703.438	334.161	634.149	26.5254	849.409	0.144684	0.898868	0.47504	0.526945	0.0418284	0.114746	0.0650868
BRH860729	HL	11.5	HDL	mHDL 10-13 nm	7-13 nm	5000000	1.40285e+06	2.27684e+06	5.22021e+06	605143	2.24162e+06	136544	59152	542191	40959	39385.1	1968.49	1910.87	10796.1	0.365658	4707.26	9784.36	1127.02	74729.8	13399.9	2.66008	30057.4	3.39177	4885.82	55927.9	3194.74	1477.6	7703.98	2797.54	3354.56	0	32.7483	389.732	318.369	718.455	23.276	639.522	0.139384	0.833951	0.816893	0.44313	0.0323973	0.105248	0.0668303
BRH860729	HL	12	HDL	mHDL 10-13 nm	7-13 nm	5000000	1.40285e+06	2.27684e+06	5.22021e+06	605143	2.24162e+06	136544	59152	542191	40959	39385.1	1968.49	1910.87	10796.1	0.365658	4707.26	9784.36	1127.02	49087.4	10525.5	1.93476	21861.7	2.29675	3716.1	39021.1	2271.04	1017.15	5622.43	2158.18	2707.55	0	0	708.57	328.416	879.65	30.3416	402.075	0.15712	0.797098	0.463491	0.373348	0.0344928	0.108848	0.0720312
BRH860729	HL	13	HDL	E 13-18 nm	7-13 nm	5000000	1.40285e+06	2.27684e+06	5.22021e+06	605143	2.24162e+06	136544	59152	542191	40959	39385.1	1968.49	1910.87	10796.1	0.365658	4707.26	9784.36	1127.02	33124.6	8392.11	1.76313	19922.4	1.60135	3355.01	28348.8	1565.16	759.703	3952.78	1353.67	1463.56	0	32.49	532.24	247.768	708.68	54.7278	238.37	0.169502	0.92492	0.465519	0.349619	0.077225	0.104057	0.0884297
BRH860729	HL	14	E	E 13-18 nm	13-18	5000000	1.40285e+06	2.27684e+06	5.22021e+06	605143	2.24162e+06	136544	59152	542191	40959	39385.1	1968.49	1910.87	10796.1	0.365658	4707.26	9784.36	1127.02	27087.5	8051.97	1.73654	19621.9	1.35698	3295.32	26897.4	1368.23	502.855	4020.57	1189.56	1103.06	0	33.0153	378.241	217.641	591.231	51.6535	168.961	0.174981	1.07842	0.575405	0.368116	0.087366	0.111405	0.0914224
BRH860729	HL	15	E	E 13-18 nm	13-18	5000000	1.40285e+06	2.27684e+06	5.22021e+06	605143	2.24162e+06	136544	59152	542191	40959	39385.1	1968.49	1910.87	10796.1	0.365658	4707.26	9784.36	1127.02	34987.2	11853.1			1.81074	5507.34	34841.8	1823.98	719.706	5679.4	796.028	623.244	0	0	318.837	130.981	446.678	49.4522			1.27723	0.410807	0.293233	0.110711	0.116907	0.113506
BRH860729	HL	16	E	E 13-18 nm	13-18	5000000	1.40285e+06	2.27684e+06	5.22021e+06	605143	2.24162e+06	136544	59152	542191	40959	39385.1	1968.49	1910.87	10796.1	0.365658	4707.26	9784.36	1127.02	23543.4	7337.84	1.6336	18458.8	1.19299	2381.58	17054	1008.32	332.252	3172.12	449.051	484.096	0	32.7698	243.461	97.6376	348.456	46.6313	76.7156	0.216817	0.927606	0.40104	0.2802	0.133822	0.132437	0.0995544
BRH860729	HL	17	E	E 13-18 nm	13-18	5000000	1.40285e+06	2.27684e+06	5.22021e+06	605143	2.24162e+06	136544	59152	542191	40959	39385.1	1968.49	1910.87	10796.1	0.365658	4707.26	9784.36	1127.02	55024.9	16600.8	2.14977	24291.2	2.76629	2554.45	25390	1464.44	599.747	6223.54	0	706.573	0	32.0428	367.814	68.168	272.463	76.6422	86.6332	0.290995	0	0.185333	0.250192	0.281294	0.171748	0.0705812
BRH860729	HL	18	E	sLDL 18-23 nm	13-18	5000000	1.40285e+06	2.27684e+06	5.22021e+06	605143	2.24162e+06	136544	59152	542191	40959	39385.1	1968.49	1910.87	10796.1	0.365658	4707.26	9784.36	1127.02	114610	30854.4	4.00163	45216.1	5.61318	3390.07	42884.6	2458.63	928.824	11359.4	0	0		0	146.735	0	0	25.2114	111.162	0.284902		0			0.186136	0.0556186
BRH860729	HL	19	LDL	sLDL 18-23 nm	18-30	5000000	1.40285e+06	2.27684e+06	5.22021e+06	605143	2.24162e+06	136544	59152	542191	40959	39385.1	1968.49	1910.87	10796.1	0.365658	4707.26	9784.36	1127.02	193557	51570.7	7.47173	84426.4	9.45831	4235.45	60029.4	3812.41	1400	18226.9	0	0		31.2044	146.679	0	0	20.2503	162.206	0.27739		0			0.207804	0.0483479
BRH860729	HL	20	LDL	sLDL 18-23 nm	18-30	5000000	1.40285e+06	2.27684e+06	5.22021e+06	605143	2.24162e+06	136544	59152	542191	40959	39385.1	1968.49	1910.87	10796.1	0.365658	4707.26	9784.36	1127.02	274075	79431.1	8.77494	99151.9	13.6487	5828.35	87276.7	5611.79	2433.16	29940.6	0	0		20.3347	165.04	0	0	25.8728	186.792	0.318402		0			0.228377	0.0445118
BRH860729	HL	21	LDL	sLDL 18-23 nm	18-30	5000000	1.40285e+06	2.27684e+06	5.22021e+06	605143	2.24162e+06	136544	59152	542191	40959	39385.1	1968.49	1910.87	10796.1	0.365658	4707.26	9784.36	1127.02	473942	132406	17.8339	201513	23.4043	7678.87	140733	9689.23	3477.55	43564.6	0	0		28.1378	156.081	0	0	24.8718	280.077	0.291246		0			0.212345	0.0374752
BRH860729	HL	22	LDL	sLDL 18-23 nm	18-30	5000000	1.40285e+06	2.27684e+06	5.22021e+06	605143	2.24162e+06	136544	59152	542191	40959	39385.1	1968.49	1910.87	10796.1	0.365658	4707.26	9784.36	1127.02	530900	146107	21.8983	247438	26.1287	9234.02	163863	10655.6	4006.82	60779	0	0	0	74.1484	160.628	127.328	316.196	22.416	289.458	0.281035		0.792689	0.402688	0.0708929	0.244528	0.0371966
BRH860729	HL	23	LDL	lLDL 23-30 nm	18-30	5000000	1.40285e+06	2.27684e+06	5.22021e+06	605143	2.24162e+06	136544	59152	542191	40959	39385.1	1968.49	1910.87	10796.1	0.365658	4707.26	9784.36	1127.02	410138	126554	15.58	176046	20.7316	7086.87	129237	8219.65	2680.15	41412.1	0	0	0	115.388	214.443	250.503	545.104	23.39	199.212	0.323429		1.16816	0.459551	0.0429092	0.219517	0.0376127
BRH860729	HL	25	LDL	lLDL 23-30 nm	18-30	5000000	1.40285e+06	2.27684e+06	5.22021e+06	605143	2.24162e+06	136544	59152	542191	40959	39385.1	1968.49	1910.87	10796.1	0.365658	4707.26	9784.36	1127.02	295722	86695.5	9.80024	110737	14.7663	5535.6	96366.9	5847.19	2082.06	28518.4										0.319803					0.206116	0.0400579
BRH860729	HL	26	LDL	lLDL 23-30 nm	18-30	5000000	1.40285e+06	2.27684e+06	5.22021e+06	605143	2.24162e+06	136544	59152	542191	40959	39385.1	1968.49	1910.87	10796.1	0.365658	4707.26	9784.36	1127.02	212103	66460.2	6.734	76090.4	10.7618	4548.6	61177.5	3734.43	1656.17	23463.6	0	0		170.855	242.56	312.556	679.93	26.9007	76.9951	0.345831		1.28857	0.459689	0.0395639	0.24806	0.0481478
BRH860729	HL	27	LDL	lLDL 23-30 nm	18-30	5000000	1.40285e+06	2.27684e+06	5.22021e+06	605143	2.24162e+06	136544	59152	542191	40959	39385.1	1968.49	1910.87	10796.1	0.365658	4707.26	9784.36	1127.02	145891	50712	5.02643	56795.9	7.60187	3937.77	43635.1	2449.76	907.79	16245.9	0	0		137.338	213.425	263.267	493.788	21.0946	49.9892	0.375285		1.23353	0.533158	0.0427201	0.241815	0.0586851
BRH860729	HL	28	LDL	lLDL 23-30 nm	18-30	5000000	1.40285e+06	2.27684e+06	5.22021e+06	605143	2.24162e+06	136544	59152	542191	40959	39385.1	1968.49	1910.87	10796.1	0.365658	4707.26	9784.36	1127.02	112754	43271.5	3.96132	44760.7	6.03801	3509.56	36532.3	1887.64	852.429	14507.7	0	0		103.107	220.394	179.851	377.581	21.4911	35.4087	0.40919		0.816041	0.476324	0.0569177	0.253208	0.0613293
BRH860729	HL	30	LDL	rLp >30 nm	18-30	5000000	1.40285e+06	2.27684e+06	5.22021e+06	605143	2.24162e+06	136544	59152	542191	40959	39385.1	1968.49	1910.87	10796.1	0.365658	4707.26	9784.36	1127.02	93755.1	35409.3	4.01346	45349.9	4.99783	2856.87	30336.6	1510.62	684.58	10832.4										0.381823					0.234336	0.0618788
BRH860729	HL	31	rLp	rLp >30 nm	>30	5000000	1.40285e+06	2.27684e+06	5.22021e+06	605143	2.24162e+06	136544	59152	542191	40959	39385.1	1968.49	1910.87	10796.1	0.365658	4707.26	9784.36	1127.02	73827.7	30389.9	3.3669	38044	4.03564	2826.71	22840	1287.06	465.645	9908.17	0	0		64.3294	168.63	76.1011	0	17.9661	17.5919	0.407473		0.45129			0.265407	0.0758119
BRH860729	HL	33	rLp	rLp >30 nm	>30	5000000	1.40285e+06	2.27684e+06	5.22021e+06	605143	2.24162e+06	136544	59152	542191	40959	39385.1	1968.49	1910.87	10796.1	0.365658	4707.26	9784.36	1127.02	59573.9	23486.1	3.78501	42768.5	3.21511	2587.46	19726.5	998.201	452.208	6466.85	0	0		39.487	138.551	0	0	21.181	12.269	0.338564		0			0.213884	0.0856835
BRH860729	HL	34	rLp	rLp >30 nm	>30	5000000	1.40285e+06	2.27684e+06	5.22021e+06	605143	2.24162e+06	136544	59152	542191	40959	39385.1	1968.49	1910.87	10796.1	0.365658	4707.26	9784.36	1127.02	52766.2	21996.2	3.46542	39157.2	2.89538	2501.91	15671.3	802.583	329.858	6061.19										0.343445					0.238906	0.0987368
BRH860729	HL	38	rLp	rLp >30 nm	>30	5000000	1.40285e+06	2.27684e+06	5.22021e+06	605143	2.24162e+06	136544	59152	542191	40959	39385.1	1968.49	1910.87	10796.1	0.365658	4707.26	9784.36	1127.02	223302	78325	13.2627	149861	11.6636	4192.72	64915.1	3967.01	1617.8	23760.5	0	0		114.221	194.087	154.306	134.669	45.1387	27.5867	0.293015		0.795033	1.14582	0.335183	0.241318	0.0426352
BRH860729	HL	39	rLp	rLp >30 nm	>30	5000000	1.40285e+06	2.27684e+06	5.22021e+06	605143	2.24162e+06	136544	59152	542191	40959	39385.1	1968.49	1910.87	10796.1	0.365658	4707.26	9784.36	1127.02	247440	85695.1	14.1541	159933	12.8806	5200.14	72952.8	4670.58	1775.98	28915.2	0	0		138.269	352.523	139.069	0	46.9812	28.3139	0.303404		0.394497			0.254705	0.0458631
BRH860729	HL	40	rLp	rLp >30 nm	>30	5000000	1.40285e+06	2.27684e+06	5.22021e+06	605143	2.24162e+06	136544	59152	542191	40959	39385.1	1968.49	1910.87	10796.1	0.365658	4707.26	9784.36	1127.02	139944	45670.9	8.50025	96048.1	7.17325	3717.72	37455.6	2340.06	750.673	16178.5	0	0		104.635	270.592	0	0	40.5363	15.4166	0.263934		0			0.267639	0.0615782
BRH860730	HL	6	ALB	ALB <7nm	<7 nm	5.71244e+06	1.51295e+06	2.25989e+06	5.18135e+06	682866	2.2857e+06	160911	72268.1	660826												5.7109	64529.9		14536.7	2949.64	467.668	89.5009	1056.66															0.0552696	0.761297
BRH860730	HL	6.3	ALB	ALB <7nm	<7 nm	5.71244e+06	1.51295e+06	2.25989e+06	5.18135e+06	682866	2.2857e+06	160911	72268.1	660826											6028.22				34813.5	17575.4	1350.66	538.207	3943.21															0.0676773	0.598244
BRH860730	HL	6.5	ALB	ALB <7nm	<7 nm	5.71244e+06	1.51295e+06	2.25989e+06	5.18135e+06	682866	2.2857e+06	160911	72268.1	660826										22448.9	11480.9			1.46734	23016.8	29156.3	1453.99	948.216	5453.24															0.090799	0.383715
BRH860730	HL	6.8	ALB	ALB <7nm	<7 nm	5.71244e+06	1.51295e+06	2.25989e+06	5.18135e+06	682866	2.2857e+06	160911	72268.1	660826										35847.4	12781.2			1.97227	19933.3	36121	1930.38	1238.09	5592.88															0.086254	0.307794
BRH860730	HL	7	HDL	sHDL 7-10 nm	7-13 nm	5.71244e+06	1.51295e+06	2.25989e+06	5.18135e+06	682866	2.2857e+06	160911	72268.1	660826										97764.2	30933.4	5.70829	64500.5	5.11674	38959.3	86912.6	4480.94	2875	14529.2										0.170986					0.0982972	0.263905
BRH860730	HL	7.5	HDL	sHDL 7-10 nm	7-13 nm	5.71244e+06	1.51295e+06	2.25989e+06	5.18135e+06	682866	2.2857e+06	160911	72268.1	660826										58918.1	17937.3			3.03654	18922.8	46808.2	2543.5	1546.88	7857.22															0.101117	0.243826
BRH860730	HL	8	HDL	sHDL 7-10 nm	7-13 nm	5.71244e+06	1.51295e+06	2.25989e+06	5.18135e+06	682866	2.2857e+06	160911	72268.1	660826										159001	45921	10.638	120203	8.0286	37226.1	117768	6645.89	3838.52	18805.7										0.186227					0.102019	0.202198
BRH860730	HL	8.5	HDL	sHDL 7-10 nm	7-13 nm	5.71244e+06	1.51295e+06	2.25989e+06	5.18135e+06	682866	2.2857e+06	160911	72268.1	660826										129899	30937.6	4.70693	53185.7	6.1197	17042.5	90602.4	5180.96	3035.7	15047.6										0.181216					0.114924	0.130322
BRH860730	HL	9	HDL	sHDL 7-10 nm	7-13 nm	5.71244e+06	1.51295e+06	2.25989e+06	5.18135e+06	682866	2.2857e+06	160911	72268.1	660826										143246	24315.7	9.03194	102056	6.09384	18516.9	81883.7	4773.29	2710.89	14004.7										0.132563					0.114872	0.152071
BRH860730	HL	9.5	HDL	sHDL 7-10 nm	7-13 nm	5.71244e+06	1.51295e+06	2.25989e+06	5.18135e+06	682866	2.2857e+06	160911	72268.1	660826										144889	29599.5	14.507	163921	6.49804	17559.8	88713	5234.21	2857.92	15279.5										0.137664					0.117834	0.135587
BRH860730	HL	10	HDL	mHDL 10-13 nm	7-13 nm	5.71244e+06	1.51295e+06	2.25989e+06	5.18135e+06	682866	2.2857e+06	160911	72268.1	660826										172309	42429.7	4.02674	45499.9	8.21063	18330.7	116523	7515.62	3612.98	19978.9										0.199713					0.120363	0.11057
BRH860730	HL	10.5	HDL	mHDL 10-13 nm	7-13 nm	5.71244e+06	1.51295e+06	2.25989e+06	5.18135e+06	682866	2.2857e+06	160911	72268.1	660826										246516	62389.6	8.1659	92270	11.8594	19552.7	161895	10555.9	5365.71	29283.8										0.206669					0.129183	0.086362
BRH860730	HL	11	HDL	mHDL 10-13 nm	7-13 nm	5.71244e+06	1.51295e+06	2.25989e+06	5.18135e+06	682866	2.2857e+06	160911	72268.1	660826										315104	74998.8	8.81121	99561.7	14.8417	20580.5	191524	12417.8	6163.4	36692										0.207976					0.137212	0.077057
BRH860730	HL	11.5	HDL	mHDL 10-13 nm	7-13 nm	5.71244e+06	1.51295e+06	2.25989e+06	5.18135e+06	682866	2.2857e+06	160911	72268.1	660826										270159	66163.7	9.17154	103633	12.8492	18670.2	151452	11358	5333.48	31380.7										0.216634					0.1438	0.0856609
BRH860730	HL	12	HDL	mHDL 10-13 nm	7-13 nm	5.71244e+06	1.51295e+06	2.25989e+06	5.18135e+06	682866	2.2857e+06	160911	72268.1	660826										252270	58006.3	7.41938	83834.7	11.7461	18998.3	139815	9381.65	4337.06	25599.6										0.209972					0.129186	0.0959913
BRH860730	HL	12.5	HDL	mHDL 10-13 nm	7-13 nm	5.71244e+06	1.51295e+06	2.25989e+06	5.18135e+06	682866	2.2857e+06	160911	72268.1	660826										249846	59572	6.68838	75575	11.7751	16993.5	134488	9965.12	4578.95	25694.7										0.2228					0.134003	0.0887341
BRH860730	HL	14	E	E 13-18 nm	13-18	5.71244e+06	1.51295e+06	2.25989e+06	5.18135e+06	682866	2.2857e+06	160911	72268.1	660826										249157	75919.9	11.4674	129575	12.8455	34574	130182	10979.1	4435.53	25689.5										0.255676					0.124761	0.168117
BRH860730	HL	15	E	E 13-18 nm	13-18	5.71244e+06	1.51295e+06	2.25989e+06	5.18135e+06	682866	2.2857e+06	160911	72268.1	660826										45371.9	15317.3			2.43886	15941.9	22126.7	2105.75	834.968	4444.28															0.0977315	0.351003
BRH860730	HL	16	E	E 13-18 nm	13-18	5.71244e+06	1.51295e+06	2.25989e+06	5.18135e+06	682866	2.2857e+06	160911	72268.1	660826										26243.9	11169.1	3.75226	42398.5	1.56493	14320.8	13356.3	1339.34	438.889	2755.31										0.223536					0.0854918	0.444896
BRH860730	HL	17	E	E 13-18 nm	13-18	5.71244e+06	1.51295e+06	2.25989e+06	5.18135e+06	682866	2.2857e+06	160911	72268.1	660826										41002.1	12403	8.72951	98638.6	2.10785	31156.4	19079.1	2094.19	587.049	4260.71										0.128597					0.074466	0.545206
BRH860730	HL	18	E	sLDL 18-23 nm	13-18	5.71244e+06	1.51295e+06	2.25989e+06	5.18135e+06	682866	2.2857e+06	160911	72268.1	660826										17613.6	5638.75	5.02621	56793.4	0.926239	14629.8	8529.09	853.689	182.787	1921.02										0.113378					0.073504	0.560473
BRH860730	HL	19	LDL	sLDL 18-23 nm	18-30	5.71244e+06	1.51295e+06	2.25989e+06	5.18135e+06	682866	2.2857e+06	160911	72268.1	660826										16761.7	5248.37	3.7441	42306.2	0.873579	14541.6	7145.39	774.74	184.896	1860.17										0.128097					0.0758473	0.593661
BRH860730	HL	20	LDL	sLDL 18-23 nm	18-30	5.71244e+06	1.51295e+06	2.25989e+06	5.18135e+06	682866	2.2857e+06	160911	72268.1	660826										20910	7572.18			1.15824	14105.6	7057.05	935.14	195.027	1803.96															0.074808	0.585665
BRH860730	HL	21	LDL	sLDL 18-23 nm	18-30	5.71244e+06	1.51295e+06	2.25989e+06	5.18135e+06	682866	2.2857e+06	160911	72268.1	660826										51603.8	20452.8	3.50779	39636	2.97634	13191.3	13226.1	1482.65	404.235	4944.09										0.333775					0.148626	0.397039
BRH860730	HL	22	LDL	sLDL 18-23 nm	18-30	5.71244e+06	1.51295e+06	2.25989e+06	5.18135e+06	682866	2.2857e+06	160911	72268.1	660826										162986	46664.4	5.06115	57188.1	8.20258	14450.1	35656.9	2924.91	974.342	18402.1										0.317859					0.254075	0.199757
BRH860730	HL	23	LDL	lLDL 23-30 nm	18-30	5.71244e+06	1.51295e+06	2.25989e+06	5.18135e+06	682866	2.2857e+06	160911	72268.1	660826										358381	91267.1	6.35017	71753.3	17.2787	16479.5	78581.6	5314.2	2006.28	45995.7										0.317909					0.309942	0.111185
BRH860730	HL	24	LDL	lLDL 23-30 nm	18-30	5.71244e+06	1.51295e+06	2.25989e+06	5.18135e+06	682866	2.2857e+06	160911	72268.1	660826										527636	126468	7.82209	88385.2	24.9113	16401.1	110268	7213.24	2706.3	69202.6										0.307946					0.336235	0.0797868
BRH860730	HL	25	LDL	lLDL 23-30 nm	18-30	5.71244e+06	1.51295e+06	2.25989e+06	5.18135e+06	682866	2.2857e+06	160911	72268.1	660826										480757	115676	6.70168	75725.2	22.7276	16623.4	102778	6916.13	2587.98	62449.4										0.31151					0.32631	0.0869678
BRH860730	HL	26	LDL	lLDL 23-30 nm	18-30	5.71244e+06	1.51295e+06	2.25989e+06	5.18135e+06	682866	2.2857e+06	160911	72268.1	660826										370012	96447.2	5.68612	64249.9	17.9877	16523.1	71468.8	5274.38	1933.56	45364.3										0.332849					0.322676	0.117674
BRH860730	HL	27	LDL	lLDL 23-30 nm	18-30	5.71244e+06	1.51295e+06	2.25989e+06	5.18135e+06	682866	2.2857e+06	160911	72268.1	660826										210305	63058.4	4.74399	53604.4	10.7741	15128.9	40545.7	3191.41	1106.9	24522.1										0.357811					0.290149	0.179229
BRH860730	HL	29	LDL	lLDL 23-30 nm	18-30	5.71244e+06	1.51295e+06	2.25989e+06	5.18135e+06	682866	2.2857e+06	160911	72268.1	660826										144360	41436.5	5.03861	56933.5	7.27222	14723.5	26004.2	2275.75	820.792	15677.2										0.303774					0.26339	0.247673
BRH860730	HL	30	LDL	rLp >30 nm	18-30	5.71244e+06	1.51295e+06	2.25989e+06	5.18135e+06	682866	2.2857e+06	160911	72268.1	660826										98287.4	27711.2	6.57869	74335.5	4.91783	13592.4	19585.8	1496.08	551.591	11709.1										0.228552					0.24938	0.289851
BRH860730	HL	38	rLp	rLp >30 nm	>30	5.71244e+06	1.51295e+06	2.25989e+06	5.18135e+06	682866	2.2857e+06	160911	72268.1	660826										276955	74116.2	7.33149	82841.7	13.5924	15110.4	49330.4	4243.75	1527.96	28709.7										0.295089					0.290163	0.152907
BRH860730	HL	39	rLp	rLp >30 nm	>30	5.71244e+06	1.51295e+06	2.25989e+06	5.18135e+06	682866	2.2857e+06	160911	72268.1	660826										213749	65526.5	8.84889	99987.4	11.0464	18978.2	26481.4	3942.9	1096.19	14757										0.199763					0.226055	0.291078
BRH860730	HL	40	rLp	rLp >30 nm	>30	5.71244e+06	1.51295e+06	2.25989e+06	5.18135e+06	682866	2.2857e+06	160911	72268.1	660826										102128	37365.4	5.02366	56764.5	5.68251	17886	9991.76	2291.58	610.956	6148.64										0.286511					0.166397	0.484637
BRH860735	HL	6.3	ALB	ALB <7nm	<7 nm	5.64767e+06	1.3342e+06	2.36723e+06	5.42746e+06	1.01322e+06	2.5227e+06	277667	102788	643920	46507.7	31312.1	3193.25	2175.33	10857.4	0.871006	5913.16	16678.7	1511.76			1.71082	19331.2		7594.42	514.674	287.297	109.623	322.779															0.0365207	0.860333
BRH860735	HL	6.5	ALB	ALB <7nm	<7 nm	5.64767e+06	1.3342e+06	2.36723e+06	5.42746e+06	1.01322e+06	2.5227e+06	277667	102788	643920	46507.7	31312.1	3193.25	2175.33	10857.4	0.871006	5913.16	16678.7	1511.76			3.55939	40219.1		20695.8	2318.69	583.89	161.3	653.769															0.0267508	0.847877
BRH860735	HL	6.8	ALB	ALB <7nm	<7 nm	5.64767e+06	1.3342e+06	2.36723e+06	5.42746e+06	1.01322e+06	2.5227e+06	277667	102788	643920	46507.7	31312.1	3193.25	2175.33	10857.4	0.871006	5913.16	16678.7	1511.76	12014.4	7582.63	3.519	39762.7	0.660443	230669	37623	2146.11	1434.36	4786.55										0.0265259					0.0172833	0.833933
BRH860735	HL	7	HDL	sHDL 7-10 nm	7-13 nm	5.64767e+06	1.3342e+06	2.36723e+06	5.42746e+06	1.01322e+06	2.5227e+06	277667	102788	643920	46507.7	31312.1	3193.25	2175.33	10857.4	0.871006	5913.16	16678.7	1511.76	41515.2	12150.7	3.99949	45192	2.10377	172180	56920.4	3702.49	2387.83	6651.55	1276.17	455.329	317.963	5.016	0	0	223.964	43.0583	2042.29	0.0472001	2.80275		0	0.192256	0.0274792	0.712197
BRH860735	HL	7.5	HDL	sHDL 7-10 nm	7-13 nm	5.64767e+06	1.3342e+06	2.36723e+06	5.42746e+06	1.01322e+06	2.5227e+06	277667	102788	643920	46507.7	31312.1	3193.25	2175.33	10857.4	0.871006	5913.16	16678.7	1511.76	28442.3	7893.46	1.93772	21895.2	1.41894	33890	34493.9	2612.87	1597.66	3758.68	6109.93	3728.15	2123	9.76317	120.591	99.859	351.582	42.554	2496.16	0.0919744	1.63887	0.828083	0.284027	0.121036	0.0491994	0.444155
BRH860735	HL	8	HDL	sHDL 7-10 nm	7-13 nm	5.64767e+06	1.3342e+06	2.36723e+06	5.42746e+06	1.01322e+06	2.5227e+06	277667	102788	643920	46507.7	31312.1	3193.25	2175.33	10857.4	0.871006	5913.16	16678.7	1511.76	124356	24343.8	4.60469	52030.4	5.67653	37827.1	125590	10236.8	5792.07	13386.1	3692.97	2456.34	279.453	7.40421	224.07	98.9203	187.158	19.9553	2986.81	0.106972	1.50344	0.44147	0.528539	0.106623	0.0693994	0.196355
BRH860735	HL	8.5	HDL	sHDL 7-10 nm	7-13 nm	5.64767e+06	1.3342e+06	2.36723e+06	5.42746e+06	1.01322e+06	2.5227e+06	277667	102788	643920	46507.7	31312.1	3193.25	2175.33	10857.4	0.871006	5913.16	16678.7	1511.76	86277.7	14941.3	2.35079	26562.6	3.8373	15658.4	70363.7	6352.75	3262.01	8042.78	8928.9	6989.79	153.252	0	1370.66	437.006	955.264	33.7847	2881.96	0.117948	1.27742	0.318829	0.457471	0.0353669	0.0775564	0.15118
BRH860735	HL	9	HDL	sHDL 7-10 nm	7-13 nm	5.64767e+06	1.3342e+06	2.36723e+06	5.42746e+06	1.01322e+06	2.5227e+06	277667	102788	643920	46507.7	31312.1	3193.25	2175.33	10857.4	0.871006	5913.16	16678.7	1511.76	125059	19926.9	4.41202	49853.4	5.47238	19059.9	86302.9	9285.16	4271.01	11241.7	5425.2	3988.17	70.1395	14.6975	1192.92	380.556	956.746	14.0464	2301.81	0.118787	1.36032	0.319013	0.39776	0.0146815	0.0863498	0.146584
BRH860735	HL	9.5	HDL	sHDL 7-10 nm	7-13 nm	5.64767e+06	1.3342e+06	2.36723e+06	5.42746e+06	1.01322e+06	2.5227e+06	277667	102788	643920	46507.7	31312.1	3193.25	2175.33	10857.4	0.871006	5913.16	16678.7	1511.76	158139	27873.8	3.27889	37049.6	7.0587	24989.2	124406	13487.2	6105.65	16189.1	4760.9	3589.35	52.4639	0	1231.48	372.324	987.633	13.2511	2086.22	0.12406	1.3264	0.30234	0.376986	0.013417	0.0874073	0.135088
BRH860735	HL	10	HDL	mHDL 10-13 nm	7-13 nm	5.64767e+06	1.3342e+06	2.36723e+06	5.42746e+06	1.01322e+06	2.5227e+06	277667	102788	643920	46507.7	31312.1	3193.25	2175.33	10857.4	0.871006	5913.16	16678.7	1511.76	175672	35201.9	3.24622	36680.5	8.06113	22797.2	137741	15679.7	7006.43	16569.3	4392.62	2948.51	30.8456		1077.45	340.21	913.323	23.1294		0.144958	1.48978	0.315755	0.372497	0.0253244	0.0829176	0.114225
BRH860735	HL	10.5	HDL	mHDL 10-13 nm	7-13 nm	5.64767e+06	1.3342e+06	2.36723e+06	5.42746e+06	1.01322e+06	2.5227e+06	277667	102788	643920	46507.7	31312.1	3193.25	2175.33	10857.4	0.871006	5913.16	16678.7	1511.76	142205	37223.3	2.58925	29257	6.9781	20426.6	116279	16424.3	6011.72	16989.8	4017.84	2804.33	24.2973	14.3472	1092.79	413.846	1097.27	46.148	1383.84	0.177022	1.43273	0.378707	0.37716	0.0420572	0.0964443	0.116097
BRH860735	HL	11	HDL	mHDL 10-13 nm	7-13 nm	5.64767e+06	1.3342e+06	2.36723e+06	5.42746e+06	1.01322e+06	2.5227e+06	277667	102788	643920	46507.7	31312.1	3193.25	2175.33	10857.4	0.871006	5913.16	16678.7	1511.76	150132	35371.3	2.77893	31400.3	7.16338	21571.4	114055	13039.6	5327.66	14296.6	3159.4	2123.36	23.334	0	952.072	396.076	1124.28	69.7856	1105.45	0.172366	1.48793	0.416015	0.352293	0.0620714	0.0849362	0.128314
BRH860735	HL	11.5	HDL	mHDL 10-13 nm	7-13 nm	5.64767e+06	1.3342e+06	2.36723e+06	5.42746e+06	1.01322e+06	2.5227e+06	277667	102788	643920	46507.7	31312.1	3193.25	2175.33	10857.4	0.871006	5913.16	16678.7	1511.76	158583	39832	3.05243	34490.7	7.69472	22983.1	125793	14208.3	5617.51	16759.8										0.177555					0.0903998	0.124121
BRH860735	HL	12	HDL	mHDL 10-13 nm	7-13 nm	5.64767e+06	1.3342e+06	2.36723e+06	5.42746e+06	1.01322e+06	2.5227e+06	277667	102788	643920	46507.7	31312.1	3193.25	2175.33	10857.4	0.871006	5913.16	16678.7	1511.76	155447	34279.9	2.67359	30210	7.29542	20285	119307	14020.8	5501.26	15437.7	2055.45	1175.48	23.306		572.921	275.633	814.719	86.8856		0.16155	1.7486	0.4811	0.338316	0.106645	0.0884262	0.116335
BRH860735	HL	12.5	HDL	mHDL 10-13 nm	7-13 nm	5.64767e+06	1.3342e+06	2.36723e+06	5.42746e+06	1.01322e+06	2.5227e+06	277667	102788	643920	46507.7	31312.1	3193.25	2175.33	10857.4	0.871006	5913.16	16678.7	1511.76	100039	23765.2	2.61473	29545	4.78343	14915.6	76875.4	9539.95	3670.8	13107.6	1169.18	679.186	19.7997	0	327.411	157.791	567.274	80.907	455.054	0.164394	1.72145	0.481935	0.278157	0.142624	0.110957	0.126419
BRH860735	HL	14	E	E 13-18 nm	13-18	5.64767e+06	1.3342e+06	2.36723e+06	5.42746e+06	1.01322e+06	2.5227e+06	277667	102788	643920	46507.7	31312.1	3193.25	2175.33	10857.4	0.871006	5913.16	16678.7	1511.76	97238.8	27435.1	4.16193	47027.4	4.87438	23188.3	87781.4	7559.36	3260.1	11023.4	420.724	0	13.7134	0	105.956	64.7205	251.869	54.8069	318.068	0.169138		0.610824	0.256961	0.217601	0.0829792	0.174767
BRH860735	HL	15	E	E 13-18 nm	13-18	5.64767e+06	1.3342e+06	2.36723e+06	5.42746e+06	1.01322e+06	2.5227e+06	277667	102788	643920	46507.7	31312.1	3193.25	2175.33	10857.4	0.871006	5913.16	16678.7	1511.76	28878.7	7887.3	1.76859	19984.1	1.43411	9158.58	25223.1	1811.96	821.22	3476.17	338.188	0	11.7359		85.5762	50.9742	241.063	50.0477		0.155576		0.595659	0.211456	0.207612	0.0858239	0.226398
BRH860735	HL	16	E	E 13-18 nm	13-18	5.64767e+06	1.3342e+06	2.36723e+06	5.42746e+06	1.01322e+06	2.5227e+06	277667	102788	643920	46507.7	31312.1	3193.25	2175.33	10857.4	0.871006	5913.16	16678.7	1511.76	16980.5	5044.59	1.91418	21629.1	0.864356	8195.26	14682.5	1139.31	361.266	1895.99	102.837	0	11.3082	0	65.6921	46.2544	217.366	47.025	52.1888	0.144932		0.704109	0.212795	0.21634	0.0721316	0.312169
BRH860735	HL	17	E	E 13-18 nm	13-18	5.64767e+06	1.3342e+06	2.36723e+06	5.42746e+06	1.01322e+06	2.5227e+06	277667	102788	643920	46507.7	31312.1	3193.25	2175.33	10857.4	0.871006	5913.16	16678.7	1511.76	24312.4	8387.93	3.93494	44462.6	1.298	15865.5	21282.4	1593.91	455.156	2670.32	0	0	10.9493		63.8592	39.973	204.809	43.5773		0.145449		0.625955	0.195172	0.212771	0.0637492	0.379231
BRH860735	HL	18	E	sLDL 18-23 nm	13-18	5.64767e+06	1.3342e+06	2.36723e+06	5.42746e+06	1.01322e+06	2.5227e+06	277667	102788	643920	46507.7	31312.1	3193.25	2175.33	10857.4	0.871006	5913.16	16678.7	1511.76	22846.7	7048.34	1.82067	20572.6	1.1765	8077.24	14940.8	1116.37	358.436	2811.16	0	0	9.75909	13.3506	42.8396	37.0403	158.304	38.1636	40.2677	0.189677		0.864627	0.233982	0.241078	0.102918	0.296077
BRH860735	HL	19	LDL	sLDL 18-23 nm	18-30	5.64767e+06	1.3342e+06	2.36723e+06	5.42746e+06	1.01322e+06	2.5227e+06	277667	102788	643920	46507.7	31312.1	3193.25	2175.33	10857.4	0.871006	5913.16	16678.7	1511.76	80355.7	21384.3	2.19309	24780.7	3.96129	9473.57	31666.7	2647.31	836.321	9078	0	0	0	22.2386	50.8518	46.9123	186.988	26.3456	72.0762	0.268236		0.922531	0.250884	0.140894	0.169003	0.176586
BRH860735	HL	20	LDL	sLDL 18-23 nm	18-30	5.64767e+06	1.3342e+06	2.36723e+06	5.42746e+06	1.01322e+06	2.5227e+06	277667	102788	643920	46507.7	31312.1	3193.25	2175.33	10857.4	0.871006	5913.16	16678.7	1511.76	199512	45396.5	3.57701	40418.2	9.43607	14679.8	57744.5	6587.44	2089.4	22429.8	0	0	0	90.7603	98.1787	112.191	375.948	26.8559	138.155	0.269099		1.14272	0.298422	0.0714352	0.216605	0.141938
BRH860735	HL	21	LDL	sLDL 18-23 nm	18-30	5.64767e+06	1.3342e+06	2.36723e+06	5.42746e+06	1.01322e+06	2.5227e+06	277667	102788	643920	46507.7	31312.1	3193.25	2175.33	10857.4	0.871006	5913.16	16678.7	1511.76	355231	75923.5	7.90284	89297.6	16.5465	22144.1	105238	12159.6	3785.92	39025.2	0	0	0	203.503	193.945	216.508	659.325	31.8742	222.592	0.247179		1.11634	0.328379	0.0483437	0.213971	0.121565
BRH860735	HL	22	LDL	sLDL 18-23 nm	18-30	5.64767e+06	1.3342e+06	2.36723e+06	5.42746e+06	1.01322e+06	2.5227e+06	277667	102788	643920	46507.7	31312.1	3193.25	2175.33	10857.4	0.871006	5913.16	16678.7	1511.76	577482	118386	21.0296	237622	26.6375	30462.6	158051	20247.6	5564.41	65687.1	0	0	0	343.18	310.013	361.56	999.531	46.5823	338.435	0.217667		1.16628	0.36173	0.0466041	0.234548	0.108907
BRH860735	HL	23	LDL	lLDL 23-30 nm	18-30	5.64767e+06	1.3342e+06	2.36723e+06	5.42746e+06	1.01322e+06	2.5227e+06	277667	102788	643920	46507.7	31312.1	3193.25	2175.33	10857.4	0.871006	5913.16	16678.7	1511.76	744768	150083	36.8661	416566	34.2191	38348.9	208809	25047.9	7083.7	82269.8	0	0	0	389.092	384.664	443.168	1132.38	71.0245	403.579	0.192886		1.15209	0.391358	0.0627212	0.227506	0.10618
BRH860735	HL	24	LDL	lLDL 23-30 nm	18-30	5.64767e+06	1.3342e+06	2.36723e+06	5.42746e+06	1.01322e+06	2.5227e+06	277667	102788	643920	46507.7	31312.1	3193.25	2175.33	10857.4	0.871006	5913.16	16678.7	1511.76	628427	132665	25.959	293322	29.1863	33622.5	162070	21601.9	6171.53	73586.5	0	0	0	330.553	321.853	405.657	965.674	104.503	284.342	0.215639		1.26038	0.420076	0.108218	0.247681	0.113308
BRH860735	HL	25	LDL	lLDL 23-30 nm	18-30	5.64767e+06	1.3342e+06	2.36723e+06	5.42746e+06	1.01322e+06	2.5227e+06	277667	102788	643920	46507.7	31312.1	3193.25	2175.33	10857.4	0.871006	5913.16	16678.7	1511.76	363864	90468.4	8.52221	96296.1	17.6073	20892.8	96788.8	12210.7	3873.63	38538.1	0	0	0	222.845	237.446	299.822	763.969	105.94	134.362	0.291337		1.26269	0.392453	0.138671	0.223624	0.121384
BRH860735	HL	26	LDL	lLDL 23-30 nm	18-30	5.64767e+06	1.3342e+06	2.36723e+06	5.42746e+06	1.01322e+06	2.5227e+06	277667	102788	643920	46507.7	31312.1	3193.25	2175.33	10857.4	0.871006	5913.16	16678.7	1511.76	224444	59227.2	7.35783	83139.4	11.0384	15270.2	62317.6	6709.76	2281.32	25263										0.286823					0.225838	0.136676
BRH860735	HL	28	LDL	lLDL 23-30 nm	18-30	5.64767e+06	1.3342e+06	2.36723e+06	5.42746e+06	1.01322e+06	2.5227e+06	277667	102788	643920	46507.7	31312.1	3193.25	2175.33	10857.4	0.871006	5913.16	16678.7	1511.76	117681	36498.2	3.4706	39215.8	6.07004	11884.5	37550.1	3700.93	1341.48	14974.8	0	0	0	64.2221	89.407	107.119	261.868	64.5089	33.5175	0.327621		1.1981	0.409056	0.246341	0.215563	0.17129
BRH860735	HL	29	LDL	lLDL 23-30 nm	18-30	5.64767e+06	1.3342e+06	2.36723e+06	5.42746e+06	1.01322e+06	2.5227e+06	277667	102788	643920	46507.7	31312.1	3193.25	2175.33	10857.4	0.871006	5913.16	16678.7	1511.76	77254.2	26684.6	3.28391	37106.3	4.12612	10529.5	26639.4	2295.15	851.454	11173	0	0	0	40.7648	48.1751	64.3066	167.447	39.0409	21.9347	0.326373		1.33485	0.384041	0.233153	0.21694	0.204698
BRH860735	HL	30	LDL	rLp >30 nm	18-30	5.64767e+06	1.3342e+06	2.36723e+06	5.42746e+06	1.01322e+06	2.5227e+06	277667	102788	643920	46507.7	31312.1	3193.25	2175.33	10857.4	0.871006	5913.16	16678.7	1511.76	65243.5	24337.5	3.73949	42254.1	3.57808	10464.8	23186.8	1863.02	651.487	9088.26										0.324844					0.200764	0.231459
BRH860735	HL	38	rLp	rLp >30 nm	>30	5.64767e+06	1.3342e+06	2.36723e+06	5.42746e+06	1.01322e+06	2.5227e+06	277667	102788	643920	46507.7	31312.1	3193.25	2175.33	10857.4	0.871006	5913.16	16678.7	1511.76	232559	68137.7	12.7815	144424	11.7886	15529.2	60884.6	7331.76	2228.98	28363.5	0	0	0	63.826	74.5135	75.5857	188.711	32.082	26.9516	0.26847		1.01439	0.400536	0.170005	0.248019	0.13596
BRH860735	HL	39	rLp	rLp >30 nm	>30	5.64767e+06	1.3342e+06	2.36723e+06	5.42746e+06	1.01322e+06	2.5227e+06	277667	102788	643920	46507.7	31312.1	3193.25	2175.33	10857.4	0.871006	5913.16	16678.7	1511.76	222683	69245.9	8.57905	96938.4	11.4955	16125.3	63427.8	7169.96	1716.98	30400.8	0	0	0	85.0864	123.629	112.002	302.435	46.615	22.7572	0.32148		0.905954	0.370334	0.154132	0.255762	0.13583
BRH860735	HL	40	rLp	rLp >30 nm	>30	5.64767e+06	1.3342e+06	2.36723e+06	5.42746e+06	1.01322e+06	2.5227e+06	277667	102788	643920	46507.7	31312.1	3193.25	2175.33	10857.4	0.871006	5913.16	16678.7	1511.76	110024	39570.3	4.3096	48696.1	5.95761	12495.5	35698.3	3254.8	781.63	13961.8	0	0	0	67.8584	77.0658	77.3592	240.949	21.8968	11.4292	0.358866		1.00381	0.32106	0.0908771	0.210875	0.188962
BRH860739	HL	7	HDL	sHDL 7-10 nm	7-13 nm	6.26943e+06	1.40415e+06	2.21469e+06	5.07772e+06	920933	3.25177e+06	281027	78800.7	601696	73852.3	39871.3	3388.84	2830.98	43096.2	0.961605	7220.16	21662.7	2964.84	25111	10823.7	2.12564	24018.5	1.2991	352544	41808	3013.62	1251.4	8749.84										0.0260081					0.0214559	0.865561
BRH860739	HL	7.5	HDL	sHDL 7-10 nm	7-13 nm	6.26943e+06	1.40415e+06	2.21469e+06	5.07772e+06	920933	3.25177e+06	281027	78800.7	601696	73852.3	39871.3	3388.84	2830.98	43096.2	0.961605	7220.16	21662.7	2964.84	57081.9	11858.2	2.63479	29771.7	2.66119	187836	58108.7	4334.29	1563.29	7764.33	1013.44	0	152.895	189.065	3156.07	30.3309	0	450.437	2404.4	0.0430934		0.00961035			0.0298811	0.723781
BRH860739	HL	8	HDL	sHDL 7-10 nm	7-13 nm	6.26943e+06	1.40415e+06	2.21469e+06	5.07772e+06	920933	3.25177e+06	281027	78800.7	601696	73852.3	39871.3	3388.84	2830.98	43096.2	0.961605	7220.16	21662.7	2964.84	135094	21856.7	4.04213	45673.8	6.05352	56047.8	117820	9579.57	3195.7	13294	2539.05	831.532	717.384	57.0976	566.99	41.1967		118.22		0.0928158	3.05346	0.0726586			0.0664662	0.28057
BRH860739	HL	8.5	HDL	sHDL 7-10 nm	7-13 nm	6.26943e+06	1.40415e+06	2.21469e+06	5.07772e+06	920933	3.25177e+06	281027	78800.7	601696	73852.3	39871.3	3388.84	2830.98	43096.2	0.961605	7220.16	21662.7	2964.84	117874	17772	3.43836	38851.5	5.23072	18248.5	98370	8310.63	2642.93	9993.58	4700.5	1776.82	1365.81	58.9627	532.237	0	0	96.9607	2389.43	0.104642	2.64545	0			0.0726317	0.132791
BRH860739	HL	9	HDL	sHDL 7-10 nm	7-13 nm	6.26943e+06	1.40415e+06	2.21469e+06	5.07772e+06	920933	3.25177e+06	281027	78800.7	601696	73852.3	39871.3	3388.84	2830.98	43096.2	0.961605	7220.16	21662.7	2964.84	181479	24661	5.52259	62402.1	7.94681	20362.5	139491	11643.4	3651.63	14587.1	4200.36	1795.32	372.128	23.3591	425.151	0	0	57.4726	2519.53	0.102118	2.33962	0			0.0768686	0.107436
BRH860739	HL	9.5	HDL	sHDL 7-10 nm	7-13 nm	6.26943e+06	1.40415e+06	2.21469e+06	5.07772e+06	920933	3.25177e+06	281027	78800.7	601696	73852.3	39871.3	3388.84	2830.98	43096.2	0.961605	7220.16	21662.7	2964.84	237369	34273.8	9.02702	102000	10.4737	23455.5	189743	16808	5116.2	18744.4	4122.96	1818.84	86.666	23.0196	451.285	14.9127	0	45.4588	2702.35	0.104915	2.2668	0.0330451			0.0738246	0.0924936
BRH860739	HL	10	HDL	mHDL 10-13 nm	7-13 nm	6.26943e+06	1.40415e+06	2.21469e+06	5.07772e+06	920933	3.25177e+06	281027	78800.7	601696	73852.3	39871.3	3388.84	2830.98	43096.2	0.961605	7220.16	21662.7	2964.84	236969	33762.9	8.29086	93682.1	10.4382	23559.6	187971	17082.6	5233.83	18870.8	5096.58	2602.91	58.6004	22.6714	770.061	60.2684	160.761	44.2715	2384.1	0.104454	1.95803	0.0782644	0.374895	0.275387	0.0746601	0.0933264
BRH860739	HL	10.5	HDL	mHDL 10-13 nm	7-13 nm	6.26943e+06	1.40415e+06	2.21469e+06	5.07772e+06	920933	3.25177e+06	281027	78800.7	601696	73852.3	39871.3	3388.84	2830.98	43096.2	0.961605	7220.16	21662.7	2964.84	197526	30788.9	5.53719	62567.1	8.80502	19588.3	167716	14262.5	4216.3	17623.6	6719.6	4174.53	137.478	34.1986	1559.68	147.639	358.722	50.1569	1980.45	0.111061	1.60966	0.0946593	0.411568	0.139821	0.0788746	0.0877762
BRH860739	HL	11	HDL	mHDL 10-13 nm	7-13 nm	6.26943e+06	1.40415e+06	2.21469e+06	5.07772e+06	920933	3.25177e+06	281027	78800.7	601696	73852.3	39871.3	3388.84	2830.98	43096.2	0.961605	7220.16	21662.7	2964.84	181162	28007.4	4.93541	55767.4	8.06651	15304	147617	12559.5	3684.6	15115	8353.73	5542.17	194.203	0	2181.05	310.289	769.262	54.4173	1717.3	0.114847	1.5073	0.142265	0.403359	0.0707396	0.0777898	0.0788599
BRH860739	HL	11.5	HDL	mHDL 10-13 nm	7-13 nm	6.26943e+06	1.40415e+06	2.21469e+06	5.07772e+06	920933	3.25177e+06	281027	78800.7	601696	73852.3	39871.3	3388.84	2830.98	43096.2	0.961605	7220.16	21662.7	2964.84	185861	31735.4	4.76702	53864.7	8.39399	14897.5	149131	13063.7	3885.98	15561.5	9591.57	6151.21	188.961	0	2898.36	457.659	1147.27	55.8479	1608.86	0.128632	1.5593	0.157903	0.398913	0.0486791	0.0791673	0.0758832
BRH860739	HL	12	HDL	mHDL 10-13 nm	7-13 nm	6.26943e+06	1.40415e+06	2.21469e+06	5.07772e+06	920933	3.25177e+06	281027	78800.7	601696	73852.3	39871.3	3388.84	2830.98	43096.2	0.961605	7220.16	21662.7	2964.84	150638	27191.5	3.36238	37992.9	6.86117	12643.3	127131	11339.1	3129.31	13921.8	6286.45	3803.46	81.9705	32.6123	2620.7	345.065	1046.51	48.7928	1082.1	0.131452	1.65283	0.131669	0.32973	0.0466244	0.0827766	0.0752678
BRH860739	HL	13	HDL	E 13-18 nm	7-13 nm	6.26943e+06	1.40415e+06	2.21469e+06	5.07772e+06	920933	3.25177e+06	281027	78800.7	601696	73852.3	39871.3	3388.84	2830.98	43096.2	0.961605	7220.16	21662.7	2964.84	99141.9	20669.6	1.77047	20005.3	4.62495	7980.19	82752.2	7168.13	2134.11	9406.38	4680	2448.74	0	0	2172.69	343.629	1103.9	83.6925	564.41	0.154579	1.91118	0.158158	0.311288	0.0758155	0.0859387	0.072999
BRH860739	HL	14	E	E 13-18 nm	13-18	6.26943e+06	1.40415e+06	2.21469e+06	5.07772e+06	920933	3.25177e+06	281027	78800.7	601696	73852.3	39871.3	3388.84	2830.98	43096.2	0.961605	7220.16	21662.7	2964.84	60140.2	14516.1	1.41605	16000.5	2.88347	5731.5	52773.9	4633.77	1390.46	6016.01	3363.54	2108.33	0	0	1572.44	293.749	876.81	95.7829	309.877	0.168735	1.59536	0.186811	0.33502	0.10924	0.0852667	0.0813349
BRH860739	HL	15	E	E 13-18 nm	13-18	6.26943e+06	1.40415e+06	2.21469e+06	5.07772e+06	920933	3.25177e+06	281027	78800.7	601696	73852.3	39871.3	3388.84	2830.98	43096.2	0.961605	7220.16	21662.7	2964.84	68449.3	17921.7	2.08456	23554.3	3.33702	8528.54	57704.6	4903.01	1413.11	7690.12	2641.28	1412.84	0	0	1600.4	224.416	656.537	111.994	246.688	0.180645	1.86948	0.140225	0.341818	0.170583	0.0958241	0.106403
BRH860739	HL	16	E	E 13-18 nm	13-18	6.26943e+06	1.40415e+06	2.21469e+06	5.07772e+06	920933	3.25177e+06	281027	78800.7	601696	73852.3	39871.3	3388.84	2830.98	43096.2	0.961605	7220.16	21662.7	2964.84	25788.1	7455.92	1.10973	12539.4	1.28495	4213.82	21704.5	1880.52	550.373	2905.75	1893.1	863.253	0	22.1826	1427.69	145.004	409.317	128.791	114.52	0.189766	2.19298	0.101565	0.354258	0.314648	0.0929507	0.134961
BRH860739	HL	17	E	E 13-18 nm	13-18	6.26943e+06	1.40415e+06	2.21469e+06	5.07772e+06	920933	3.25177e+06	281027	78800.7	601696	73852.3	39871.3	3388.84	2830.98	43096.2	0.961605	7220.16	21662.7	2964.84	20752	5667.35	0.990564	11192.8	1.02092	3602.51	17789.9	1421.69	442.488	2467.87	1915.18	932.957	0	31.7221	1464.43	140.633	490.221	188.349	91.8278	0.174685	2.0528	0.0960326	0.286878	0.384213	0.0959153	0.140187
BRH860739	HL	18	E	sLDL 18-23 nm	13-18	6.26943e+06	1.40415e+06	2.21469e+06	5.07772e+06	920933	3.25177e+06	281027	78800.7	601696	73852.3	39871.3	3388.84	2830.98	43096.2	0.961605	7220.16	21662.7	2964.84	24801.1	5903.2	1.05912	11967.5	1.18583	3304.89	17934	1470.59	427.387	2665.16	615.569	326.209	0	21.8737	546.727	48.0763	191.841	90.7157	49.8158	0.174425	1.88704	0.0879347	0.250605	0.472869	0.103273	0.12822
BRH860739	HL	19	LDL	sLDL 18-23 nm	18-30	6.26943e+06	1.40415e+06	2.21469e+06	5.07772e+06	920933	3.25177e+06	281027	78800.7	601696	73852.3	39871.3	3388.84	2830.98	43096.2	0.961605	7220.16	21662.7	2964.84	84171.1	18356.2	1.98045	22377.9	3.9584	4156.64	38148.3	3127.81	903.143	7772.28	0	282.061	0	21.2855	306.352	30.6529	128.34	42.7445	73.5173	0.227892	0	0.100058	0.238841	0.333056	0.143625	0.0769062
BRH860739	HL	20	LDL	sLDL 18-23 nm	18-30	6.26943e+06	1.40415e+06	2.21469e+06	5.07772e+06	920933	3.25177e+06	281027	78800.7	601696	73852.3	39871.3	3388.84	2830.98	43096.2	0.961605	7220.16	21662.7	2964.84	246384	53133.1	5.65544	63903.3	11.5634	8328.79	96559.8	8460.39	2216.38	22889.3	0	0	0	20.9733	283.969	30.8027	0	42.2663	162.635	0.240408		0.108472			0.165302	0.0602235
BRH860739	HL	21	LDL	sLDL 18-23 nm	18-30	6.26943e+06	1.40415e+06	2.21469e+06	5.07772e+06	920933	3.25177e+06	281027	78800.7	601696	73852.3	39871.3	3388.84	2830.98	43096.2	0.961605	7220.16	21662.7	2964.84	417456	89489.6	12.5778	142122	19.571	13889.1	153698	13817.9	3369.91	37296.8	0	0	0	48.5287	311.779	57.9713	190.611	46.0958	247.266	0.233731		0.185937	0.304134	0.241832	0.167931	0.0626141
BRH860739	HL	22	LDL	sLDL 18-23 nm	18-30	6.26943e+06	1.40415e+06	2.21469e+06	5.07772e+06	920933	3.25177e+06	281027	78800.7	601696	73852.3	39871.3	3388.84	2830.98	43096.2	0.961605	7220.16	21662.7	2964.84	599428	131006	20.087	226972	28.201	18428.5	193941	17783.8	4543.94	50798.4	0	0	0	98.9089	663.892	168.543	665.96	67.8249	311.827	0.237493		0.253871	0.253083	0.101845	0.177911	0.0646222
BRH860739	HL	23	LDL	lLDL 23-30 nm	18-30	6.26943e+06	1.40415e+06	2.21469e+06	5.07772e+06	920933	3.25177e+06	281027	78800.7	601696	73852.3	39871.3	3388.84	2830.98	43096.2	0.961605	7220.16	21662.7	2964.84	596028	132260	20.9713	236963	28.1197	19698.1	212563	18961.4	4745.14	55612	0	0	0	139.87	823.281	349.375	1315.63	61.1949	286.549	0.235337		0.424369	0.265558	0.0465139	0.178465	0.0632917
BRH860739	HL	25	LDL	lLDL 23-30 nm	18-30	6.26943e+06	1.40415e+06	2.21469e+06	5.07772e+06	920933	3.25177e+06	281027	78800.7	601696	73852.3	39871.3	3388.84	2830.98	43096.2	0.961605	7220.16	21662.7	2964.84	452651	108774	14.9712	169167	21.6836	15421.9	176951	14853.3	3781.76	43725.4										0.253275					0.171633	0.0606099
BRH860739	HL	26	LDL	lLDL 23-30 nm	18-30	6.26943e+06	1.40415e+06	2.21469e+06	5.07772e+06	920933	3.25177e+06	281027	78800.7	601696	73852.3	39871.3	3388.84	2830.98	43096.2	0.961605	7220.16	21662.7	2964.84	326720	81460.6	8.79171	99341.3	15.7673	10302.4	116448	10458.9	2598.55	30842.3	0	0	0	276.425	2094.69	662.013	2114.66	97.5528	122.956	0.27871		0.316043	0.313059	0.0461317	0.180715	0.0604403
BRH860739	HL	27	LDL	lLDL 23-30 nm	18-30	6.26943e+06	1.40415e+06	2.21469e+06	5.07772e+06	920933	3.25177e+06	281027	78800.7	601696	73852.3	39871.3	3388.84	2830.98	43096.2	0.961605	7220.16	21662.7	2964.84	223705	57831.2	5.43398	61400.9	10.8768	7185.52	82293.2	7044.12	1710.69	22427.5	0	0	0	242.787	1971.9	573.287	1887.14	94.668	79.5709	0.290526		0.290728	0.303787	0.0501649	0.185853	0.0596188
BRH860739	HL	28	LDL	lLDL 23-30 nm	18-30	6.26943e+06	1.40415e+06	2.21469e+06	5.07772e+06	920933	3.25177e+06	281027	78800.7	601696	73852.3	39871.3	3388.84	2830.98	43096.2	0.961605	7220.16	21662.7	2964.84	138389	40323.8	3.54499	40056.4	6.90789	5052.34	55091	4364.59	1093.11	14803.7	0	0	0	188.611	1372.73	423.845	1414.7	75.2841	48.1552	0.31599		0.30876	0.2996	0.0532154	0.184095	0.0629075
BRH860739	HL	30	LDL	rLp >30 nm	18-30	6.26943e+06	1.40415e+06	2.21469e+06	5.07772e+06	920933	3.25177e+06	281027	78800.7	601696	73852.3	39871.3	3388.84	2830.98	43096.2	0.961605	7220.16	21662.7	2964.84	107528	32139.9	2.69098	30406.5	5.39926	4167.64	39839.4	3290.07	841.229	11518.5										0.331122					0.193057	0.0699387
BRH860739	HL	31	rLp	rLp >30 nm	>30	6.26943e+06	1.40415e+06	2.21469e+06	5.07772e+06	920933	3.25177e+06	281027	78800.7	601696	73852.3	39871.3	3388.84	2830.98	43096.2	0.961605	7220.16	21662.7	2964.84	91115.6	26088.3	2.65711	30023.9	4.52999	3671.51	34636	2809.58	769.899	10340.1	0	0		124.018	839.689	209.591	639.059	59.9261	23.129	0.306399		0.249605	0.327968	0.0937724	0.197961	0.0703778
BRH860739	HL	33	rLp	rLp >30 nm	>30	6.26943e+06	1.40415e+06	2.21469e+06	5.07772e+06	920933	3.25177e+06	281027	78800.7	601696	73852.3	39871.3	3388.84	2830.98	43096.2	0.961605	7220.16	21662.7	2964.84	76575.1	23764.3	2.40497	27174.8	3.87956	3732.2	30357.2	2258.35	615.849	9044.62	0	0		66.6652	333.71	94.5572	257.611	38.405	14.5653	0.322375		0.283351	0.367054	0.149082	0.196562	0.0812101
BRH860739	HL	34	rLp	rLp >30 nm	>30	6.26943e+06	1.40415e+06	2.21469e+06	5.07772e+06	920933	3.25177e+06	281027	78800.7	601696	73852.3	39871.3	3388.84	2830.98	43096.2	0.961605	7220.16	21662.7	2964.84	76076.3	23599.8	2.47326	27946.5	3.85391	3772.38	27916	2155.39	626.099	8371.88										0.327923					0.195387	0.0881508
BRH860739	HL	38	rLp	rLp >30 nm	>30	6.26943e+06	1.40415e+06	2.21469e+06	5.07772e+06	920933	3.25177e+06	281027	78800.7	601696	73852.3	39871.3	3388.84	2830.98	43096.2	0.961605	7220.16	21662.7	2964.84	398196	121132	13.9339	157445	20.0777	10839.5	152689	13741.1	3429.26	44084.5	0	0	0	179.25	1034.74	272.544	614.877	120.457	44.7187	0.316862		0.263395	0.44325	0.195904	0.196102	0.0482773
BRH860739	HL	39	rLp	rLp >30 nm	>30	6.26943e+06	1.40415e+06	2.21469e+06	5.07772e+06	920933	3.25177e+06	281027	78800.7	601696	73852.3	39871.3	3388.84	2830.98	43096.2	0.961605	7220.16	21662.7	2964.84	272571	77937.3	9.21267	104098	13.5472	7960.12	107467	9511.75	2369.47	29800.1	0	0	0	248.969	1240.03	288.143	670.339	136.693	31.243	0.297839		0.232368	0.429847	0.203916	0.189661	0.0507245
BRH860739	HL	40	rLp	rLp >30 nm	>30	6.26943e+06	1.40415e+06	2.21469e+06	5.07772e+06	920933	3.25177e+06	281027	78800.7	601696	73852.3	39871.3	3388.84	2830.98	43096.2	0.961605	7220.16	21662.7	2964.84	157199	41984.8	6.49934	73438.9	7.69627	5325.79	57435.2	4902.92	1244.74	16982.8	0	0		140.878	921.547	121.119	347.025	102.188	17.0754	0.270045		0.13143	0.349021	0.294467	0.197703	0.0620762
BRH860742	HL	6	ALB	ALB <7nm	<7 nm	7.61658e+06	1.22539e+06	2.49718e+06	5.72539e+06	1.50798e+06	3.03832e+06	271750	98557.2	513655	53506.8	49180.8	1570.03	3155.4	15926.1	0.715059	7066.12	19781.4	2058.58						25610.4	1044.45	193.458	63.482	362.161															0.0132632	0.939075
BRH860742	HL	6.3	ALB	ALB <7nm	<7 nm	7.61658e+06	1.22539e+06	2.49718e+06	5.72539e+06	1.50798e+06	3.03832e+06	271750	98557.2	513655	53506.8	49180.8	1570.03	3155.4	15926.1	0.715059	7066.12	19781.4	2058.58		1758.36				56819.9	5233.52	458.888	163.805	880.172	0	0	0	11.9072	210.65	0	0	314.376				0			0.0138333	0.894123
BRH860742	HL	6.5	ALB	ALB <7nm	<7 nm	7.61658e+06	1.22539e+06	2.49718e+06	5.72539e+06	1.50798e+06	3.03832e+06	271750	98557.2	513655	53506.8	49180.8	1570.03	3155.4	15926.1	0.715059	7066.12	19781.4	2058.58	10142.3	7569.22			0.78802	80974.7	20027.8	905.53	604.907	2456.99	0	0	0	0	0		0	22.4618							0.0233841	0.771621
BRH860742	HL	6.8	ALB	ALB <7nm	<7 nm	7.61658e+06	1.22539e+06	2.49718e+06	5.72539e+06	1.50798e+06	3.03832e+06	271750	98557.2	513655	53506.8	49180.8	1570.03	3155.4	15926.1	0.715059	7066.12	19781.4	2058.58	16662.3	6918.83			0.970002	87894.5	23755	1321.96	661.282	3157.55	581.806	0	26.6083	23.1549	0	0	0	18.2764							0.0270106	0.752808
BRH860742	HL	7	HDL	sHDL 7-10 nm	7-13 nm	7.61658e+06	1.22539e+06	2.49718e+06	5.72539e+06	1.50798e+06	3.03832e+06	271750	98557.2	513655	53506.8	49180.8	1570.03	3155.4	15926.1	0.715059	7066.12	19781.4	2058.58	59984.3	16719.6			3.01018	133056	69064.8	4093.55	2312.83	8107.3	2721.6	1337.11	291.262	22.6725	0	0	0	26.8581			2.03544				0.037395	0.61448
BRH860742	HL	7.5	HDL	sHDL 7-10 nm	7-13 nm	7.61658e+06	1.22539e+06	2.49718e+06	5.72539e+06	1.50798e+06	3.03832e+06	271750	98557.2	513655	53506.8	49180.8	1570.03	3155.4	15926.1	0.715059	7066.12	19781.4	2058.58	37561.2	8921.23			1.79382	42318.1	37467.8	2474.48	1147.81	5044.82	2189.16	1264.55	351.169	22.442	0	0	0	21.5215			1.73117				0.0569991	0.478724
BRH860742	HL	8	HDL	sHDL 7-10 nm	7-13 nm	7.61658e+06	1.22539e+06	2.49718e+06	5.72539e+06	1.50798e+06	3.03832e+06	271750	98557.2	513655	53506.8	49180.8	1570.03	3155.4	15926.1	0.715059	7066.12	19781.4	2058.58	114347	26543.8			5.42472	65329.6	104653	8400.25	3672.38	12300.9	7425.42	5330.94	701.66	0	166.367	16.5579	0	48.3703			1.39289	0.0995267			0.0632624	0.336401
BRH860742	HL	8.5	HDL	sHDL 7-10 nm	7-13 nm	7.61658e+06	1.22539e+06	2.49718e+06	5.72539e+06	1.50798e+06	3.03832e+06	271750	98557.2	513655	53506.8	49180.8	1570.03	3155.4	15926.1	0.715059	7066.12	19781.4	2058.58	75611.2	19296.6			3.68972	30565.6	74446.1	5289.07	2361.21	8717.43	4403.05	3085.18	65.6675	0	346.364	23.2451	0	31.9905			1.42716	0.0671119			0.0717953	0.252045
BRH860742	HL	9	HDL	sHDL 7-10 nm	7-13 nm	7.61658e+06	1.22539e+06	2.49718e+06	5.72539e+06	1.50798e+06	3.03832e+06	271750	98557.2	513655	53506.8	49180.8	1570.03	3155.4	15926.1	0.715059	7066.12	19781.4	2058.58	79838.4	15599.9			3.61499	30687	68699.5	5693.61	2261.37	8344.93	4833.75	5327.57	36.1024	0	674.828	32.5388	77.7595	27.3078			0.907309	0.0482179	0.418454	0.351183	0.0721084	0.265494
BRH860742	HL	9.5	HDL	sHDL 7-10 nm	7-13 nm	7.61658e+06	1.22539e+06	2.49718e+06	5.72539e+06	1.50798e+06	3.03832e+06	271750	98557.2	513655	53506.8	49180.8	1570.03	3155.4	15926.1	0.715059	7066.12	19781.4	2058.58	114211	19345.1			4.99651	32799.1	78729.5	6277.47	2825.94	10674.5	5317.17	6048.18	27.4888	0	1103	89.5753	240.721	24.5286			0.879136	0.081211	0.372113	0.101897	0.0812673	0.250016
BRH860742	HL	10	HDL	mHDL 10-13 nm	7-13 nm	7.61658e+06	1.22539e+06	2.49718e+06	5.72539e+06	1.50798e+06	3.03832e+06	271750	98557.2	513655	53506.8	49180.8	1570.03	3155.4	15926.1	0.715059	7066.12	19781.4	2058.58	148207	27610.9			6.63132	35715.7	115220	9029.8	3807.42	14828.2	5709.32	7560.18	23.2005	0	1478	159.522	432.367	16.0027			0.755184	0.107931	0.368949	0.0370118	0.0830009	0.200167
BRH860742	HL	10.5	HDL	mHDL 10-13 nm	7-13 nm	7.61658e+06	1.22539e+06	2.49718e+06	5.72539e+06	1.50798e+06	3.03832e+06	271750	98557.2	513655	53506.8	49180.8	1570.03	3155.4	15926.1	0.715059	7066.12	19781.4	2058.58	193859	42788.4	3.13291	35400.1	9.06663	38257.7	142582	12707.1	5728.25	19022.8	5114.31	5881.95	16.7292	0	1357.45	129.458	608.593	24.2903	1772.37	0.161667	0.869492	0.0953684	0.212717	0.0399122	0.0871197	0.175428
BRH860742	HL	11	HDL	mHDL 10-13 nm	7-13 nm	7.61658e+06	1.22539e+06	2.49718e+06	5.72539e+06	1.50798e+06	3.03832e+06	271750	98557.2	513655	53506.8	49180.8	1570.03	3155.4	15926.1	0.715059	7066.12	19781.4	2058.58	235257	45362.4	3.65621	41313.1	10.6165	39540.6	178958	15716.7	6352.07	23364.4	4656.42	4292.28	7.64633	0	1103.65	152.329	574.306	27.1468	1658.56	0.141829	1.08484	0.138023	0.265239	0.0472689	0.0885054	0.149967
BRH860742	HL	11.5	HDL	mHDL 10-13 nm	7-13 nm	7.61658e+06	1.22539e+06	2.49718e+06	5.72539e+06	1.50798e+06	3.03832e+06	271750	98557.2	513655	53506.8	49180.8	1570.03	3155.4	15926.1	0.715059	7066.12	19781.4	2058.58	180219	37976.6	3.15076	35601.8	8.32271	34349.2	120306	11699.1	4923.79	16715.7	3475.7	3050.84	7.35437	0	903.615	122.62	447.337	55.9032	1079.51	0.163324	1.13926	0.135699	0.27411	0.124969	0.0888934	0.182894
BRH860742	HL	12	HDL	mHDL 10-13 nm	7-13 nm	7.61658e+06	1.22539e+06	2.49718e+06	5.72539e+06	1.50798e+06	3.03832e+06	271750	98557.2	513655	53506.8	49180.8	1570.03	3155.4	15926.1	0.715059	7066.12	19781.4	2058.58	138877	29897.5			6.45072	32460	96646.3	8320.22	3516.23	11565.6	2355.11	2037.89	8.28055	0	537.128	90.225	320.596	51.9023			1.15566	0.167977	0.281429	0.161893	0.0758138	0.213042
BRH860742	HL	12.5	HDL	mHDL 10-13 nm	7-13 nm	7.61658e+06	1.22539e+06	2.49718e+06	5.72539e+06	1.50798e+06	3.03832e+06	271750	98557.2	513655	53506.8	49180.8	1570.03	3155.4	15926.1	0.715059	7066.12	19781.4	2058.58	107970	26098.3			5.18307	29306.4	74702.7	7141.59	2434.19	10995.6	1524.25	1141.67	6.86258	0	356.684	52.8638	169.359	54.2956			1.33511	0.148209	0.31214	0.320594	0.0882332	0.235457
BRH860742	HL	14	E	E 13-18 nm	13-18	7.61658e+06	1.22539e+06	2.49718e+06	5.72539e+06	1.50798e+06	3.03832e+06	271750	98557.2	513655	53506.8	49180.8	1570.03	3155.4	15926.1	0.715059	7066.12	19781.4	2058.58	120648	29657.2			5.82078	54073.7	81328.4	8048.93	3179.63	12138.7	657.759	529.365	0	0	99.2891	16.2204	48.6307	26.6264			1.24254	0.163365	0.333541	0.547522	0.0764207	0.34085
BRH860742	HL	15	E	E 13-18 nm	13-18	7.61658e+06	1.22539e+06	2.49718e+06	5.72539e+06	1.50798e+06	3.03832e+06	271750	98557.2	513655	53506.8	49180.8	1570.03	3155.4	15926.1	0.715059	7066.12	19781.4	2058.58	30218.8	8946.02			1.54724	25394.9	23017.8	1951.07	628.388	3043.98	509.109	463.928	0	0	0	16.163	0	20.9921			1.09739				0.0562984	0.470261
BRH860742	HL	16	E	E 13-18 nm	13-18	7.61658e+06	1.22539e+06	2.49718e+06	5.72539e+06	1.50798e+06	3.03832e+06	271750	98557.2	513655	53506.8	49180.8	1570.03	3155.4	15926.1	0.715059	7066.12	19781.4	2058.58	18361.9	6537.98			1.00501	24933.2	15229.9	1297.29	363.909	1730.59	430.157	763.797	0	0	0	15.6722	0	48.1019			0.563182				0.0397048	0.572749
BRH860742	HL	17	E	E 13-18 nm	13-18	7.61658e+06	1.22539e+06	2.49718e+06	5.72539e+06	1.50798e+06	3.03832e+06	271750	98557.2	513655	53506.8	49180.8	1570.03	3155.4	15926.1	0.715059	7066.12	19781.4	2058.58	25749.8	8774.91			1.38621	48444.8	19068.6	1553.22	476.244	2286.81	297.038	297.06	0	0	0	0	0	0			0.999924				0.0318096	0.674704
BRH860742	HL	18	E	sLDL 18-23 nm	13-18	7.61658e+06	1.22539e+06	2.49718e+06	5.72539e+06	1.50798e+06	3.03832e+06	271750	98557.2	513655	53506.8	49180.8	1570.03	3155.4	15926.1	0.715059	7066.12	19781.4	2058.58	12763.5	3624.47			0.644444	23454.9	7803.08	710.413	160.566	1124.28	124.74	0	0	20.8416	0	19.6801	55.0574	12.6708					0.357446	0.230137	0.0337797	0.705592
BRH860742	HL	19	LDL	sLDL 18-23 nm	18-30	7.61658e+06	1.22539e+06	2.49718e+06	5.72539e+06	1.50798e+06	3.03832e+06	271750	98557.2	513655	53506.8	49180.8	1570.03	3155.4	15926.1	0.715059	7066.12	19781.4	2058.58	13126.4	3817.27			0.668049	23667.6	7792.69	738.949	165.455	1199.5	0	0	0	76.7657	129.37	100.017	448.299	11.0442				0.773108	0.223103	0.0246358	0.035706	0.705394
BRH860742	HL	20	LDL	sLDL 18-23 nm	18-30	7.61658e+06	1.22539e+06	2.49718e+06	5.72539e+06	1.50798e+06	3.03832e+06	271750	98557.2	513655	53506.8	49180.8	1570.03	3155.4	15926.1	0.715059	7066.12	19781.4	2058.58	31847.5	7971.01			1.54489	23835.5	14295.6	1145.31	371.045	2046.03	128.94	0	0	139.338	487.644	323.894	1254.78	54.2308				0.664201	0.258128	0.0432194	0.0490377	0.571979
BRH860742	HL	21	LDL	sLDL 18-23 nm	18-30	7.61658e+06	1.22539e+06	2.49718e+06	5.72539e+06	1.50798e+06	3.03832e+06	271750	98557.2	513655	53506.8	49180.8	1570.03	3155.4	15926.1	0.715059	7066.12	19781.4	2058.58	123754	23299.7	2.904	32813.5	5.55161	26798.4	41424.5	3331.57	993.153	6984.74	0	0	0	292.918	676.669	635.352	2125.19	134.769	123.763	0.196793		0.938942	0.298962	0.063415	0.0877841	0.337218
BRH860742	HL	22	LDL	sLDL 18-23 nm	18-30	7.61658e+06	1.22539e+06	2.49718e+06	5.72539e+06	1.50798e+06	3.03832e+06	271750	98557.2	513655	53506.8	49180.8	1570.03	3155.4	15926.1	0.715059	7066.12	19781.4	2058.58	340443	45160.4	6.82877	77161.3	14.158	33175.7	94926.4	9099.28	2840.77	19380.7	0	0	0	448.298	1063.86	1097.89	2807.71	114.637	217.023	0.159592		1.03198	0.391025	0.0408293	0.121533	0.208297
BRH860742	HL	23	LDL	lLDL 23-30 nm	18-30	7.61658e+06	1.22539e+06	2.49718e+06	5.72539e+06	1.50798e+06	3.03832e+06	271750	98557.2	513655	53506.8	49180.8	1570.03	3155.4	15926.1	0.715059	7066.12	19781.4	2058.58	586555	72989.6	18.427	208215	24.1095	41303.8	165749	15074.9	5127.43	31129.5	0	0	0	512.736	1627.14	1041.63	3096.81	123.675	307.181	0.137669		0.640162	0.336357	0.0399361	0.12045	0.160016
BRH860742	HL	24	LDL	lLDL 23-30 nm	18-30	7.61658e+06	1.22539e+06	2.49718e+06	5.72539e+06	1.50798e+06	3.03832e+06	271750	98557.2	513655	53506.8	49180.8	1570.03	3155.4	15926.1	0.715059	7066.12	19781.4	2058.58	776308	88943.9	29.9747	338697	31.4584	42681.5	214138	20452	6854.34	38101.9	0	0	0	408.43	1204	1098.96	2534.33	197.092	335.557	0.116847		0.912761	0.43363	0.077769	0.118222	0.132596
BRH860742	HL	25	LDL	lLDL 23-30 nm	18-30	7.61658e+06	1.22539e+06	2.49718e+06	5.72539e+06	1.50798e+06	3.03832e+06	271750	98557.2	513655	53506.8	49180.8	1570.03	3155.4	15926.1	0.715059	7066.12	19781.4	2058.58	797622	98040	31.2908	353568	32.7137	47275.5	242128	20161.4	8012.72	39823.8	0	0	0	233.891	854.087	552.242	1602.25	115.655	291.117	0.127057		0.646587	0.344667	0.0721829	0.111404	0.132414
BRH860742	HL	26	LDL	lLDL 23-30 nm	18-30	7.61658e+06	1.22539e+06	2.49718e+06	5.72539e+06	1.50798e+06	3.03832e+06	271750	98557.2	513655	53506.8	49180.8	1570.03	3155.4	15926.1	0.715059	7066.12	19781.4	2058.58	708838	88578.3	22.69	256384	29.1577	44182.4	190495	19036	5726.76	33452.5	173.486	0	0	175.262	321.712	334.764	794.152	142.586	211.548	0.136326		1.04057	0.421536	0.179544	0.11419	0.151003
BRH860742	HL	27	LDL	lLDL 23-30 nm	18-30	7.61658e+06	1.22539e+06	2.49718e+06	5.72539e+06	1.50798e+06	3.03832e+06	271750	98557.2	513655	53506.8	49180.8	1570.03	3155.4	15926.1	0.715059	7066.12	19781.4	2058.58	545334	77033.2	13.3853	151246	22.9549	43412.4	168294	15002.9	5146.36	32521.9	0	0	0	123.281	207.435	223.883	445.386	90.4966	141.647	0.163414		1.07929	0.502671	0.203187	0.122984	0.164371
BRH860742	HL	29	LDL	lLDL 23-30 nm	18-30	7.61658e+06	1.22539e+06	2.49718e+06	5.72539e+06	1.50798e+06	3.03832e+06	271750	98557.2	513655	53506.8	49180.8	1570.03	3155.4	15926.1	0.715059	7066.12	19781.4	2058.58	367973	63373.9	10.2055	115316	16.1597	36856.2	96940.3	9588.23	3325.88	23576.6	0	0		67.271	67.4394	71.8751	152.65	7.73279	77.0229	0.196116		1.06577	0.470848	0.050657	0.138411	0.21664
BRH860742	HL	30	LDL	rLp >30 nm	18-30	7.61658e+06	1.22539e+06	2.49718e+06	5.72539e+06	1.50798e+06	3.03832e+06	271750	98557.2	513655	53506.8	49180.8	1570.03	3155.4	15926.1	0.715059	7066.12	19781.4	2058.58	271393	41230.5	10.5059	118710	11.5941	37686	70461.8	6742.19	2204.2	19597.3	0	0	0	54.1657	0	73.5668	74.8481	0	56.1846	0.158155			0.982881	0	0.143317	0.275942
BRH860742	HL	38	rLp	rLp >30 nm	>30	7.61658e+06	1.22539e+06	2.49718e+06	5.72539e+06	1.50798e+06	3.03832e+06	271750	98557.2	513655	53506.8	49180.8	1570.03	3155.4	15926.1	0.715059	7066.12	19781.4	2058.58	737557	111039	41.9619	474145	31.4495	50055.6	222906	21457.3	6041.71	50959.8	0	0	0	127.998	172.687	140.828	253.504	50.7505	81.5285	0.134403		0.815514	0.555527	0.200196	0.144981	0.142585
BRH860742	HL	39	rLp	rLp >30 nm	>30	7.61658e+06	1.22539e+06	2.49718e+06	5.72539e+06	1.50798e+06	3.03832e+06	271750	98557.2	513655	53506.8	49180.8	1570.03	3155.4	15926.1	0.715059	7066.12	19781.4	2058.58	426743	76591.3	16.0917	181827	18.9228	48085.3	105488	11872.8	3010.19	26487.9	0	0	0	174.678	336.603	204.51	515.647	48.8655	41.0569	0.188476		0.607569	0.396608	0.0947655	0.13583	0.246886
BRH860742	HL	40	rLp	rLp >30 nm	>30	7.61658e+06	1.22539e+06	2.49718e+06	5.72539e+06	1.50798e+06	3.03832e+06	271750	98557.2	513655	53506.8	49180.8	1570.03	3155.4	15926.1	0.715059	7066.12	19781.4	2058.58	168595	37373.3	6.79466	76775.9	7.89452	35088.9	45136.9	4752.39	1075.99	11522.4	0	0	0	136.358	213.792	83.4518	353.058	29.9107	17.6815	0.22246		0.390342	0.236368	0.0847188	0.118031	0.359881
BRH860744	HL	6.5	ALB	ALB <7nm	<7 nm	6.47668e+06	2.31736e+06	3.24294e+06	7.43523e+06	508035	3.37243e+06	497210	69563.3	879528	53578.4	37374.4	5947.96	3748.06	14023.4	1.30227	6780.94	22721.2	2911.09			1.91452	21633		4455.65	3279.96	613.08	319.432	110.737															0.0126059	0.507842
BRH860744	HL	6.8	ALB	ALB <7nm	<7 nm	6.47668e+06	2.31736e+06	3.24294e+06	7.43523e+06	508035	3.37243e+06	497210	69563.3	879528	53578.4	37374.4	5947.96	3748.06	14023.4	1.30227	6780.94	22721.2	2911.09	16904.9	9651.83	1.89327	21392.9	0.913344	93591.8	35125.8	3225.87	655.204	6075.63										0.0663427					0.0437752	0.675168
BRH860744	HL	7	HDL	sHDL 7-10 nm	7-13 nm	6.47668e+06	2.31736e+06	3.24294e+06	7.43523e+06	508035	3.37243e+06	497210	69563.3	879528	53578.4	37374.4	5947.96	3748.06	14023.4	1.30227	6780.94	22721.2	2911.09	75406.4	20067	2.92596	33061.7	3.69583	133616	95767.8	10399	2081.62	16332.2	1665.58	491.31	564.777	33.7813	193.214	0		310.728		0.0722336	3.39009	0			0.0632135	0.517797
BRH860744	HL	7.5	HDL	sHDL 7-10 nm	7-13 nm	6.47668e+06	2.31736e+06	3.24294e+06	7.43523e+06	508035	3.37243e+06	497210	69563.3	879528	53578.4	37374.4	5947.96	3748.06	14023.4	1.30227	6780.94	22721.2	2911.09	56559.1	13578.9	1.77761	20086	2.71722	44516.9	59265	7814.96	1425.12	9453.04	7958.36	4532.81	2466.27	0	569.807	203.077	390.401	48.1785	3446.4	0.099264	1.75572	0.356397	0.520176	0.123408	0.077147	0.363756
BRH860744	HL	8	HDL	sHDL 7-10 nm	7-13 nm	6.47668e+06	2.31736e+06	3.24294e+06	7.43523e+06	508035	3.37243e+06	497210	69563.3	879528	53578.4	37374.4	5947.96	3748.06	14023.4	1.30227	6780.94	22721.2	2911.09	208389	41691.6	5.83536	65936.3	9.70078	38342.4	228046	32562.7	5101.95	24186.1	12369.4	9178.12	1437.93	0	1634.92	527.28	1132.41	108.718	6597.68	0.109306	1.34771	0.32251	0.465626	0.0960056	0.0736714	0.116937
BRH860744	HL	8.5	HDL	sHDL 7-10 nm	7-13 nm	6.47668e+06	2.31736e+06	3.24294e+06	7.43523e+06	508035	3.37243e+06	497210	69563.3	879528	53578.4	37374.4	5947.96	3748.06	14023.4	1.30227	6780.94	22721.2	2911.09	151071	29792.5	4.09119	46228.1	7.01648	13014.7	147707	21919.8	3551.57	17701.1	5701.33	4025.55	195.77		1282.09	444.874	1077.79	34.3755		0.12254	1.41629	0.346991	0.412764	0.0318944	0.0868054	0.0639022
BRH860744	HL	9	HDL	sHDL 7-10 nm	7-13 nm	6.47668e+06	2.31736e+06	3.24294e+06	7.43523e+06	508035	3.37243e+06	497210	69563.3	879528	53578.4	37374.4	5947.96	3748.06	14023.4	1.30227	6780.94	22721.2	2911.09	147707	29355.4	4.14722	46861.3	6.86868	9694.25	144721	22633.1	3275.9	16109.7	5304.11	4635.24	349.883	0	1589.4	501.826	1282.26	31.3233	2688.68	0.12476	1.1443	0.315733	0.391361	0.0244282	0.082003	0.0494075
BRH860744	HL	9.5	HDL	sHDL 7-10 nm	7-13 nm	6.47668e+06	2.31736e+06	3.24294e+06	7.43523e+06	508035	3.37243e+06	497210	69563.3	879528	53578.4	37374.4	5947.96	3748.06	14023.4	1.30227	6780.94	22721.2	2911.09	261751	51735.2	7.90167	89284.4	12.1613	16985.2	264194	37211.5	5843.12	32365.4	4356.24	3716.13	361.221	0	1219.37	498.773	1485.75	29.6281	3271.94	0.121266	1.17225	0.409041	0.335704	0.0199415	0.0907529	0.0476855
BRH860744	HL	10	HDL	mHDL 10-13 nm	7-13 nm	6.47668e+06	2.31736e+06	3.24294e+06	7.43523e+06	508035	3.37243e+06	497210	69563.3	879528	53578.4	37374.4	5947.96	3748.06	14023.4	1.30227	6780.94	22721.2	2911.09	115460	24602	3.32016	37515.9	5.43077	6777.31	105658	18158.5	2365.06	15313.3	3849.21	2820.88	207.686		1092.98	431.593	1288.84	34.7897		0.137381	1.36454	0.394877	0.334869	0.026993	0.103269	0.0457609
BRH860744	HL	11	HDL	mHDL 10-13 nm	7-13 nm	6.47668e+06	2.31736e+06	3.24294e+06	7.43523e+06	508035	3.37243e+06	497210	69563.3	879528	53578.4	37374.4	5947.96	3748.06	14023.4	1.30227	6780.94	22721.2	2911.09	107979	24847	3.29543	37236.5	5.14743	6029.02	113272	18951.1	2016.71	13575.8	3308.78	1987.75	71.0469	0	1161.92	487.776	1769.82	138.078	1021.61	0.136088	1.66459	0.4198	0.275607	0.0780177	0.088236	0.0392343
BRH860744	HL	11.5	HDL	mHDL 10-13 nm	7-13 nm	6.47668e+06	2.31736e+06	3.24294e+06	7.43523e+06	508035	3.37243e+06	497210	69563.3	879528	53578.4	37374.4	5947.96	3748.06	14023.4	1.30227	6780.94	22721.2	2911.09	91351.4	22750.3	2.80918	31742.1	4.41921	5584.85	76146.7	13739.6	1788.84	12304.3	2376.48	1454.93	62.0735		825.833	423.584	1707.91	175.953		0.168748	1.6334	0.512917	0.248013	0.103023	0.112291	0.0510316
BRH860744	HL	12	HDL	mHDL 10-13 nm	7-13 nm	6.47668e+06	2.31736e+06	3.24294e+06	7.43523e+06	508035	3.37243e+06	497210	69563.3	879528	53578.4	37374.4	5947.96	3748.06	14023.4	1.30227	6780.94	22721.2	2911.09	71715.2	18255.7	2.32486	26269.6	3.48403	4658.57	72199.4	10203.2	1591.74	9784.08	1444.24	818.563	35.3872	0	553.944	277.132	1271.24	183.882	464.546	0.154675	1.76436	0.500289	0.218001	0.144647	0.0993851	0.0473797
BRH860744	HL	12.5	HDL	mHDL 10-13 nm	7-13 nm	6.47668e+06	2.31736e+06	3.24294e+06	7.43523e+06	508035	3.37243e+06	497210	69563.3	879528	53578.4	37374.4	5947.96	3748.06	14023.4	1.30227	6780.94	22721.2	2911.09	45877	11338	1.76818	19979.5	2.21609	3461.88	42505	6270.99	1221.52	7547.98										0.152396					0.12371	0.0568098
BRH860744	HL	14	E	E 13-18 nm	13-18	6.47668e+06	2.31736e+06	3.24294e+06	7.43523e+06	508035	3.37243e+06	497210	69563.3	879528	53578.4	37374.4	5947.96	3748.06	14023.4	1.30227	6780.94	22721.2	2911.09	53388.3	14220.2	2.30984	26099.9	2.61714	5961.51	45441.1	7322.03	1270.46	7695.52	483.894	324.781	25.0886	0	195.157	82.2908	529.054	113.156	186.504	0.168941	1.48991	0.421664	0.155543	0.213883	0.113671	0.0881666
BRH860744	HL	15	E	E 13-18 nm	13-18	6.47668e+06	2.31736e+06	3.24294e+06	7.43523e+06	508035	3.37243e+06	497210	69563.3	879528	53578.4	37374.4	5947.96	3748.06	14023.4	1.30227	6780.94	22721.2	2911.09	22861.9	8081.98	1.1823	13359.4	1.19494	2671.71	18229	2884.07	505.287	3710.52	212.171	276.589	19.8176	0	159.684	81.2831	497.787	103.292	71.1981	0.22638	0.767097	0.509024	0.163289	0.207502	0.132496	0.0955204
BRH860744	HL	16	E	E 13-18 nm	13-18	6.47668e+06	2.31736e+06	3.24294e+06	7.43523e+06	508035	3.37243e+06	497210	69563.3	879528	53578.4	37374.4	5947.96	3748.06	14023.4	1.30227	6780.94	22721.2	2911.09	18821.2	6001.79	1.11248	12570.4	0.959465	2509.87	12837.5	2031.47	369.327	3243.94	111.696	252.925	20.3448	0	225.317	120.68	859.94	178.425	50.6944	0.214622	0.441617	0.535599	0.140335	0.207485	0.154504	0.11969
BRH860744	HL	17	E	E 13-18 nm	13-18	6.47668e+06	2.31736e+06	3.24294e+06	7.43523e+06	508035	3.37243e+06	497210	69563.3	879528	53578.4	37374.4	5947.96	3748.06	14023.4	1.30227	6780.94	22721.2	2911.09	32460.3	10758.9	2.02767	22911.5	1.66995	5011.29	26800.4	3552.45	603.552	4439.84	0	0	0	0	0	15.8661	126.431	68.8995	58.7387	0.20542			0.125492	0.544956	0.109856	0.124149
BRH860744	HL	18	E	sLDL 18-23 nm	13-18	6.47668e+06	2.31736e+06	3.24294e+06	7.43523e+06	508035	3.37243e+06	497210	69563.3	879528	53578.4	37374.4	5947.96	3748.06	14023.4	1.30227	6780.94	22721.2	2911.09	43886.5	15194.3	1.4871	16803.4	2.28193	2973.34	24617.3	2931.9	566.005	7607.15	0	0	0	0	0	34.1332	339.245	63.8693	51.8905	0.289994			0.100615	0.188269	0.196565	0.0769247
BRH860744	HL	19	LDL	sLDL 18-23 nm	18-30	6.47668e+06	2.31736e+06	3.24294e+06	7.43523e+06	508035	3.37243e+06	497210	69563.3	879528	53578.4	37374.4	5947.96	3748.06	14023.4	1.30227	6780.94	22721.2	2911.09	156364	50606.5	4.55692	51490.6	7.99884	3798.13	55393.4	8616.93	988.474	19960.9	0	0	0	59.8415	91.3834	55.5271	278.807	44.5633	139.962	0.347615		0.607628	0.19916	0.159835	0.224874	0.0428416
BRH860744	HL	20	LDL	sLDL 18-23 nm	18-30	6.47668e+06	2.31736e+06	3.24294e+06	7.43523e+06	508035	3.37243e+06	497210	69563.3	879528	53578.4	37374.4	5947.96	3748.06	14023.4	1.30227	6780.94	22721.2	2911.09	302261	107805	10.0794	113892	15.834	5685.51	100486	16449.8	2150.79	35874.8										0.38133					0.223298	0.0354325
BRH860744	HL	21	LDL	sLDL 18-23 nm	18-30	6.47668e+06	2.31736e+06	3.24294e+06	7.43523e+06	508035	3.37243e+06	497210	69563.3	879528	53578.4	37374.4	5947.96	3748.06	14023.4	1.30227	6780.94	22721.2	2911.09	478699	158844	16.2047	183104	24.6338	8076.91	157617	26500.1	3187.14	55858.2	0	0	0	143.958	97.8559	87.9901	367.034	48.8002	310.038	0.354665		0.899181	0.239733	0.132958	0.222315	0.0321858
BRH860744	HL	22	LDL	sLDL 18-23 nm	18-30	6.47668e+06	2.31736e+06	3.24294e+06	7.43523e+06	508035	3.37243e+06	497210	69563.3	879528	53578.4	37374.4	5947.96	3748.06	14023.4	1.30227	6780.94	22721.2	2911.09	597484	212063	22.8967	258720	31.2607	11430.9	239623	33799.7	4009.67	77887.6	0	0	0	273.009	133.209	136.625	501.527	48.9101	371.599	0.353228		1.02565	0.272418	0.0975224	0.212358	0.0312046
BRH860744	HL	23	LDL	lLDL 23-30 nm	18-30	6.47668e+06	2.31736e+06	3.24294e+06	7.43523e+06	508035	3.37243e+06	497210	69563.3	879528	53578.4	37374.4	5947.96	3748.06	14023.4	1.30227	6780.94	22721.2	2911.09	585900	241059	25.6381	289696	31.888	11078.5	248248	36197.6	4671.93	83066.2	0	0	0	416.148	223.135	225.019	812.194	62.2308	353.446	0.389467		1.00844	0.277051	0.0766206	0.216721	0.0289398
BRH860744	HL	25	LDL	lLDL 23-30 nm	18-30	6.47668e+06	2.31736e+06	3.24294e+06	7.43523e+06	508035	3.37243e+06	497210	69563.3	879528	53578.4	37374.4	5947.96	3748.06	14023.4	1.30227	6780.94	22721.2	2911.09	532877	207409	22.3994	253100	28.5613	10548.1	207086	28471	3445.85	73540.9	0	0	0	497.09	258.462	325.149	950.117	128.124	251.974	0.381664		1.25801	0.34222	0.13485	0.2276	0.0326857
BRH860744	HL	26	LDL	lLDL 23-30 nm	18-30	6.47668e+06	2.31736e+06	3.24294e+06	7.43523e+06	508035	3.37243e+06	497210	69563.3	879528	53578.4	37374.4	5947.96	3748.06	14023.4	1.30227	6780.94	22721.2	2911.09	392617	157548	18.8348	212823	21.2199	9009.91	157255	22369.5	2962.07	55028.7										0.377434					0.22311	0.0365754
BRH860744	HL	27	LDL	lLDL 23-30 nm	18-30	6.47668e+06	2.31736e+06	3.24294e+06	7.43523e+06	508035	3.37243e+06	497210	69563.3	879528	53578.4	37374.4	5947.96	3748.06	14023.4	1.30227	6780.94	22721.2	2911.09	291215	123221	14.4254	162999	15.9764	7035.51	110553	18658	2018.94	43495.4	0	0	0	354.962	216.163	245.191	709.611	132.879	120.113	0.395566		1.13428	0.345528	0.187256	0.239282	0.0387525
BRH860744	HL	28	LDL	lLDL 23-30 nm	18-30	6.47668e+06	2.31736e+06	3.24294e+06	7.43523e+06	508035	3.37243e+06	497210	69563.3	879528	53578.4	37374.4	5947.96	3748.06	14023.4	1.30227	6780.94	22721.2	2911.09	214965	97447.4	12.3499	139547	12.0351	5675.2	80476.4	11191.8	1295.7	29291.7	0	0	0	253.87	156.456	183.377	495.45	103.869	81.2036	0.409911		1.17206	0.370121	0.209646	0.228946	0.0444127
BRH860744	HL	29	LDL	lLDL 23-30 nm	18-30	6.47668e+06	2.31736e+06	3.24294e+06	7.43523e+06	508035	3.37243e+06	497210	69563.3	879528	53578.4	37374.4	5947.96	3748.06	14023.4	1.30227	6780.94	22721.2	2911.09	153020	75186.6	8.6763	98037.3	8.78379	4922.53	55008.8	8020.77	1228.4	20885.1	0	0	0	176.657	105.34	110.85	337.646	83.8015	51.6624	0.44696		1.05231	0.328303	0.248193	0.231865	0.0547174
BRH860744	HL	31	rLp	rLp >30 nm	>30	6.47668e+06	2.31736e+06	3.24294e+06	7.43523e+06	508035	3.37243e+06	497210	69563.3	879528	53578.4	37374.4	5947.96	3748.06	14023.4	1.30227	6780.94	22721.2	2911.09	119920	59139.8	6.99876	79082.1	6.89187	4472.25	43781.5	5106.1	1052.84	17974.4	0	0	0	118.927	47.4614	69.1441	214.829	59.7461	32.4747	0.442647		1.45685	0.321856	0.27811	0.248283	0.0618526
BRH860744	HL	32	rLp	rLp >30 nm	>30	6.47668e+06	2.31736e+06	3.24294e+06	7.43523e+06	508035	3.37243e+06	497210	69563.3	879528	53578.4	37374.4	5947.96	3748.06	14023.4	1.30227	6780.94	22721.2	2911.09	107402	53072.4	6.33141	71541.4	6.1764	4289.5	41575.8	4543.78	1010.87	19951.7	0	0	0	112.83	0	57.9265	206.503	44.6794	27.2231	0.432862			0.280511	0.216362	0.279519	0.0601693
BRH860744	HL	38	rLp	rLp >30 nm	>30	6.47668e+06	2.31736e+06	3.24294e+06	7.43523e+06	508035	3.37243e+06	497210	69563.3	879528	53578.4	37374.4	5947.96	3748.06	14023.4	1.30227	6780.94	22721.2	2911.09	462748	194852	31.3622	354376	25.3516	8807.09	163760	25591.8	3282.23	59216	89.1487	0	0	250.951	126.341	111.196	296.194	80.0495	63.3587	0.356972		0.880126	0.375415	0.27026	0.227164	0.0338275
BRH860744	HL	39	rLp	rLp >30 nm	>30	6.47668e+06	2.31736e+06	3.24294e+06	7.43523e+06	508035	3.37243e+06	497210	69563.3	879528	53578.4	37374.4	5947.96	3748.06	14023.4	1.30227	6780.94	22721.2	2911.09	339660	135202	20.729	234226	18.3169	7379.5	121476	17689.6	2307.59	50124	0	0	0	219.061	132.441	94.7122	302.422	63.6525	42.501	0.352856		0.715127	0.313179	0.210476	0.25189	0.0371304
BRH860744	HL	40	rLp	rLp >30 nm	>30	6.47668e+06	2.31736e+06	3.24294e+06	7.43523e+06	508035	3.37243e+06	497210	69563.3	879528	53578.4	37374.4	5947.96	3748.06	14023.4	1.30227	6780.94	22721.2	2911.09	219962	91978.7	13.3929	151333	12.0267	5333.56	74093.9	11558.7	1387.48	29803.2	0	0		140.034	0	50.6984	164.082	26.9947	25.1885	0.371524			0.308983	0.16452	0.243915	0.0437049
BRH860751	HL	6.5	ALB	ALB <7nm	<7 nm	5.62176e+06	1.45466e+06	2.23164e+06	5.11658e+06	923468	2.36097e+06	256115	91419.1	669091	44277.4	35301.3	1524.84	1350.15	13334.7	0.684776	9362.08	13583.9	1459.84						54093.9	9496.61	754.25	302.757	1311.76	0	0	0	0	0		227.701	48.6933						0.213847	0.0198671	0.820288
BRH860751	HL	6.8	ALB	ALB <7nm	<7 nm	5.62176e+06	1.45466e+06	2.23164e+06	5.11658e+06	923468	2.36097e+06	256115	91419.1	669091	44277.4	35301.3	1524.84	1350.15	13334.7	0.684776	9362.08	13583.9	1459.84		4120.79				164488	12939.4	687.539	430.037	1894.43	0	0	63.0491					22.3856							0.0104871	0.911694
BRH860751	HL	7	HDL	sHDL 7-10 nm	7-13 nm	5.62176e+06	1.45466e+06	2.23164e+06	5.11658e+06	923468	2.36097e+06	256115	91419.1	669091	44277.4	35301.3	1524.84	1350.15	13334.7	0.684776	9362.08	13583.9	1459.84	22033.3	9727.32			1.23975	318151	37224.2	2435.27	1629.02	5270.39	592.022	350.226	173.459	0	0			13.4292			1.6904				0.0144353	0.872474
BRH860751	HL	7.5	HDL	sHDL 7-10 nm	7-13 nm	5.62176e+06	1.45466e+06	2.23164e+06	5.11658e+06	923468	2.36097e+06	256115	91419.1	669091	44277.4	35301.3	1524.84	1350.15	13334.7	0.684776	9362.08	13583.9	1459.84	21303.3	5544.68	0.832991	9412.33	1.03709	77032.3	21246.4	1743.86	898.846	3194.81	1155.3	798.8	321.93	0	0			25.9304		0.0505912	1.44629				0.0306567	0.7401
BRH860751	HL	8	HDL	sHDL 7-10 nm	7-13 nm	5.62176e+06	1.45466e+06	2.23164e+06	5.11658e+06	923468	2.36097e+06	256115	91419.1	669091	44277.4	35301.3	1524.84	1350.15	13334.7	0.684776	9362.08	13583.9	1459.84	94728.6	16871.6	2.16415	24453.7	4.28578	43447.8	76094.6	8120.27	3577.2	11599.7	5965.38	5334.95	373.04	0	388.171	77.7782	238.919	0	2843.39	0.101655	1.11817	0.200371	0.325542	0	0.0811751	0.304426
BRH860751	HL	8.5	HDL	sHDL 7-10 nm	7-13 nm	5.62176e+06	1.45466e+06	2.23164e+06	5.11658e+06	923468	2.36097e+06	256115	91419.1	669091	44277.4	35301.3	1524.84	1350.15	13334.7	0.684776	9362.08	13583.9	1459.84	75141.6	14495.9	1.32487	14970.3	3.44619	12387.5	62961.2	7447.25	3112.14	9371.79	4525.36	4144.22	43.1523	0	570.156	147.21	269.937	0	1835.1	0.128137	1.09197	0.258192	0.545348	0	0.0983417	0.130147
BRH860751	HL	9	HDL	sHDL 7-10 nm	7-13 nm	5.62176e+06	1.45466e+06	2.23164e+06	5.11658e+06	923468	2.36097e+06	256115	91419.1	669091	44277.4	35301.3	1524.84	1350.15	13334.7	0.684776	9362.08	13583.9	1459.84	110497	20038	1.80444	20389.1	5.01418	12752.3	84698.8	10028.5	3518.79	13907.4	4711.65	4863.25	33.294		937.703	285.003	377.322	0		0.132389	0.968828	0.303937	0.755329	0	0.111325	0.102206
BRH860751	HL	9.5	HDL	sHDL 7-10 nm	7-13 nm	5.62176e+06	1.45466e+06	2.23164e+06	5.11658e+06	923468	2.36097e+06	256115	91419.1	669091	44277.4	35301.3	1524.84	1350.15	13334.7	0.684776	9362.08	13583.9	1459.84	124465	21333.5	2.5451	28758.1	5.59623	13556.4	101088	12974.8	5358.6	15973.2	5080.68	4288.17	51.9967	0	1251.33	404.587	499.334	0	1848	0.118654	1.18481	0.323327	0.810253	0	0.107223	0.0911119
BRH860751	HL	10	HDL	mHDL 10-13 nm	7-13 nm	5.62176e+06	1.45466e+06	2.23164e+06	5.11658e+06	923468	2.36097e+06	256115	91419.1	669091	44277.4	35301.3	1524.84	1350.15	13334.7	0.684776	9362.08	13583.9	1459.84	140711	21959.4	3.40689	38495.9	6.23633	12332.7	101916	11721.7	5022.47	15342.5	5493.58	4264.49	61.3328	0	1396.72	510.15	622.538	5.12364	1687.78	0.11942	1.28821	0.365249	0.819467	0.00823024	0.10483	0.0843694
BRH860751	HL	10.5	HDL	mHDL 10-13 nm	7-13 nm	5.62176e+06	1.45466e+06	2.23164e+06	5.11658e+06	923468	2.36097e+06	256115	91419.1	669091	44277.4	35301.3	1524.84	1350.15	13334.7	0.684776	9362.08	13583.9	1459.84	116342	19829.2	2.51637	28433.6	5.22632	9927.33	90122.3	9601.53	4101.32	13201.6										0.126491					0.103974	0.0782828
BRH860751	HL	11	HDL	mHDL 10-13 nm	7-13 nm	5.62176e+06	1.45466e+06	2.23164e+06	5.11658e+06	923468	2.36097e+06	256115	91419.1	669091	44277.4	35301.3	1524.84	1350.15	13334.7	0.684776	9362.08	13583.9	1459.84	102982	19052	1.83146	20694.5	4.68894	9566.84	75294.7	8291.66	3627.16	12014.5	5196.71	3752	76.5077		1301.67	572.282	717.688	17.685		0.141922	1.38505	0.439652	0.797397	0.0246416	0.110417	0.0880311
BRH860751	HL	11.5	HDL	mHDL 10-13 nm	7-13 nm	5.62176e+06	1.45466e+06	2.23164e+06	5.11658e+06	923468	2.36097e+06	256115	91419.1	669091	44277.4	35301.3	1524.84	1350.15	13334.7	0.684776	9362.08	13583.9	1459.84	96094.1	17988.5	2.00568	22663.1	4.38413	8496.57	67225	6838.87	2705.26	11615.1	4313.26	2882.33	88.7879		1037.68	484.114	709.518	48.2181		0.147726	1.49645	0.466535	0.682314	0.067959	0.119874	0.0877975
BRH860751	HL	12	HDL	mHDL 10-13 nm	7-13 nm	5.62176e+06	1.45466e+06	2.23164e+06	5.11658e+06	923468	2.36097e+06	256115	91419.1	669091	44277.4	35301.3	1524.84	1350.15	13334.7	0.684776	9362.08	13583.9	1459.84	77686.1	15385.2	1.44624	16341.7	3.57957	7465.62	54104.4	5611.06	1819.35	9762.97	3024.67	1883.45	80.946		702.753	376.166	517.452	59.7298		0.15645	1.60592	0.535275	0.726958	0.11543	0.123935	0.0948886
BRH860751	HL	12.5	HDL	mHDL 10-13 nm	7-13 nm	5.62176e+06	1.45466e+06	2.23164e+06	5.11658e+06	923468	2.36097e+06	256115	91419.1	669091	44277.4	35301.3	1524.84	1350.15	13334.7	0.684776	9362.08	13583.9	1459.84	56718.8	11796.2	1.27537	14411	2.63704	6068.6	45017.2	3753.47	1593.65	6566.63										0.151989					0.104217	0.0964322
BRH860751	HL	14	E	E 13-18 nm	13-18	5.62176e+06	1.45466e+06	2.23164e+06	5.11658e+06	923468	2.36097e+06	256115	91419.1	669091	44277.4	35301.3	1524.84	1350.15	13334.7	0.684776	9362.08	13583.9	1459.84	54209.5	16156.6	1.02133	11540.4	2.72473	8098.91	41158.8	4150.02	1399.07	7590.28	1012.27	667.377	36.3489		283.555	150.936	310.094	46.5511		0.213423	1.5168	0.532299	0.486742	0.150119	0.121622	0.129932
BRH860751	HL	15	E	E 13-18 nm	13-18	5.62176e+06	1.45466e+06	2.23164e+06	5.11658e+06	923468	2.36097e+06	256115	91419.1	669091	44277.4	35301.3	1524.84	1350.15	13334.7	0.684776	9362.08	13583.9	1459.84	51514.5	14364.5	1.32493	14971	2.54788	4510.08	25207.6	2699.93	1037.87	7115.35	1198.07	846.031	53.8661	0	424.845	231.181	560.149	107.121	140.605	0.257328	1.41611	0.544153	0.412713	0.191237	0.175352	0.111285
BRH860751	HL	16	E	E 13-18 nm	13-18	5.62176e+06	1.45466e+06	2.23164e+06	5.11658e+06	923468	2.36097e+06	256115	91419.1	669091	44277.4	35301.3	1524.84	1350.15	13334.7	0.684776	9362.08	13583.9	1459.84	141520	34882.2	3.76069	42493.7	6.80781	6458.42	48059.9	5344.87	1960.15	17869	299.365	326.493	7.98981		177.521	103.139	248.846	40.192		0.269247	0.916909	0.580996	0.414469	0.161513	0.224196	0.0811319
BRH860751	HL	17	E	E 13-18 nm	13-18	5.62176e+06	1.45466e+06	2.23164e+06	5.11658e+06	923468	2.36097e+06	256115	91419.1	669091	44277.4	35301.3	1524.84	1350.15	13334.7	0.684776	9362.08	13583.9	1459.84	181786	43153	5.45864	61679.5	8.67556	6803.16	68975.1	6983.34	2213.87	21695.9	0	0	0		110.918	68.8127	194.427	32.2376		0.250643		0.620393	0.353925	0.165808	0.203368	0.0638488
BRH860751	HL	18	E	sLDL 18-23 nm	13-18	5.62176e+06	1.45466e+06	2.23164e+06	5.11658e+06	923468	2.36097e+06	256115	91419.1	669091	44277.4	35301.3	1524.84	1350.15	13334.7	0.684776	9362.08	13583.9	1459.84	395484	95883.5	13.4936	152470	18.9579	15350.6	135602	14295	5260.71	46356.9	0	0	0	0	97.2184	66.3543	185.977	11.9067	381.715	0.255935		0.682529	0.356788	0.0640224	0.213734	0.0708635
BRH860751	HL	19	LDL	sLDL 18-23 nm	18-30	5.62176e+06	1.45466e+06	2.23164e+06	5.11658e+06	923468	2.36097e+06	256115	91419.1	669091	44277.4	35301.3	1524.84	1350.15	13334.7	0.684776	9362.08	13583.9	1459.84	279434	66922.3	10.4976	118617	13.3604	9759.44	87445.4	10406.1	3012.86	32033.7	0	0	0	28.5815	133.012	135.238	249.334	10.0245	235.696	0.250951		1.01673	0.542399	0.0402053	0.224524	0.0684886
BRH860751	HL	20	LDL	sLDL 18-23 nm	18-30	5.62176e+06	1.45466e+06	2.23164e+06	5.11658e+06	923468	2.36097e+06	256115	91419.1	669091	44277.4	35301.3	1524.84	1350.15	13334.7	0.684776	9362.08	13583.9	1459.84	384223	94822.4	14.4272	163019	18.488	12433	129360	14859.3	4267.2	43649.9	0	0	0	61.0476	217.185	326.585	485.404	7.87527	284.595	0.256855		1.50372	0.67281	0.0162242	0.213352	0.0608453
BRH860751	HL	21	LDL	sLDL 18-23 nm	18-30	5.62176e+06	1.45466e+06	2.23164e+06	5.11658e+06	923468	2.36097e+06	256115	91419.1	669091	44277.4	35301.3	1524.84	1350.15	13334.7	0.684776	9362.08	13583.9	1459.84	507178	125602	21.0065	237362	24.4225	17680.3	171317	21175.5	5546.87	55977.5	0	0	0	123.778	338.493	580.438	727.995	13.1529	338.631	0.251146		1.71477	0.79731	0.0180673	0.206006	0.065147
BRH860751	HL	22	LDL	sLDL 18-23 nm	18-30	5.62176e+06	1.45466e+06	2.23164e+06	5.11658e+06	923468	2.36097e+06	256115	91419.1	669091	44277.4	35301.3	1524.84	1350.15	13334.7	0.684776	9362.08	13583.9	1459.84	507101	122891	19.4098	219320	24.3061	15303.4	169085	19510.9	5357.71	51858.1	0	0	0	165.301	537.128	858.644	1077.58	28.4886	292.127	0.252416		1.59858	0.796829	0.0264376	0.198582	0.0586746
BRH860751	HL	23	LDL	lLDL 23-30 nm	18-30	5.62176e+06	1.45466e+06	2.23164e+06	5.11658e+06	923468	2.36097e+06	256115	91419.1	669091	44277.4	35301.3	1524.84	1350.15	13334.7	0.684776	9362.08	13583.9	1459.84	402744	103793	15.589	176147	19.5633	12113.3	118077	12485.2	4342.96	43167.5	0	0	0	214.807	567.969	899.902	1052.04	43.1162	210.054	0.268889		1.58442	0.855386	0.0409833	0.226951	0.0637639
BRH860751	HL	25	LDL	lLDL 23-30 nm	18-30	5.62176e+06	1.45466e+06	2.23164e+06	5.11658e+06	923468	2.36097e+06	256115	91419.1	669091	44277.4	35301.3	1524.84	1350.15	13334.7	0.684776	9362.08	13583.9	1459.84	270585	73482.3	10.5127	118787	13.3006	8827.3	79860.4	9480.68	2796.17	28582.6										0.283079					0.22061	0.0682163
BRH860751	HL	26	LDL	lLDL 23-30 nm	18-30	5.62176e+06	1.45466e+06	2.23164e+06	5.11658e+06	923468	2.36097e+06	256115	91419.1	669091	44277.4	35301.3	1524.84	1350.15	13334.7	0.684776	9362.08	13583.9	1459.84	185524	57114.3	6.92005	78192.6	9.40121	6433.89	57909.4	6097.66	2360.36	22069.2	0	0		131.621	430.944	640.659	681.306	48.3374	70.9587	0.323105		1.48664	0.940339	0.0709481	0.232598	0.0678939
BRH860751	HL	27	LDL	lLDL 23-30 nm	18-30	5.62176e+06	1.45466e+06	2.23164e+06	5.11658e+06	923468	2.36097e+06	256115	91419.1	669091	44277.4	35301.3	1524.84	1350.15	13334.7	0.684776	9362.08	13583.9	1459.84	151517	48310.7	6.06759	68560.3	7.74765	5752.18	46405	4748.86	1690.08	18437.3	0	0	0	103.503	247.424	371.069	441.073	54.2837	51.647	0.328522		1.49973	0.841286	0.123072	0.239312	0.0747548
BRH860751	HL	28	LDL	lLDL 23-30 nm	18-30	5.62176e+06	1.45466e+06	2.23164e+06	5.11658e+06	923468	2.36097e+06	256115	91419.1	669091	44277.4	35301.3	1524.84	1350.15	13334.7	0.684776	9362.08	13583.9	1459.84	142848	44414.2	5.07201	57310.8	7.25697	7002.54	49486.6	4164.27	1531.67	18502.3	0	0		58.2186	141.764	186.551	302.461	15.2922	40.5838	0.322854		1.31592	0.616776	0.0505591	0.229277	0.0868817
BRH860751	HL	29	LDL	lLDL 23-30 nm	18-30	5.62176e+06	1.45466e+06	2.23164e+06	5.11658e+06	923468	2.36097e+06	256115	91419.1	669091	44277.4	35301.3	1524.84	1350.15	13334.7	0.684776	9362.08	13583.9	1459.84	94924.5	36366.8	3.63525	41076.3	5.10921	4848.3	33486.7	3151.53	1189.12	16004.7										0.380331					0.272709	0.0827138
BRH860751	HL	31	rLp	rLp >30 nm	>30	5.62176e+06	1.45466e+06	2.23164e+06	5.11658e+06	923468	2.36097e+06	256115	91419.1	669091	44277.4	35301.3	1524.84	1350.15	13334.7	0.684776	9362.08	13583.9	1459.84	72923.5	30991.3	3.20322	36194.6	4.05284	4976.98	30873.7	2765.32	1124.14	13809.8	0	0		20.5129	0	62.1904	156.92	0	16.8651	0.382159			0.396319	0	0.25785	0.0930428
BRH860751	HL	32	rLp	rLp >30 nm	>30	5.62176e+06	1.45466e+06	2.23164e+06	5.11658e+06	923468	2.36097e+06	256115	91419.1	669091	44277.4	35301.3	1524.84	1350.15	13334.7	0.684776	9362.08	13583.9	1459.84	70258.4	28619.2	3.5369	39965	3.85284	4575.15	24834	2071.56	932.315	11746.9	0	0		23.2087	0	55.9644	147.196	0	14.7244	0.378461			0.380204	0	0.265966	0.103716
BRH860751	HL	38	rLp	rLp >30 nm	>30	5.62176e+06	1.45466e+06	2.23164e+06	5.11658e+06	923468	2.36097e+06	256115	91419.1	669091	44277.4	35301.3	1524.84	1350.15	13334.7	0.684776	9362.08	13583.9	1459.84	335780	104386	17.0018	192111	17.0577	8230.17	97047.1	10755.1	3676	38460.7	0	0		39.9762	106.722	114.554	219.94	0	36.5243	0.292865		1.07338	0.520841	0	0.243139	0.0520936
BRH860751	HL	39	rLp	rLp >30 nm	>30	5.62176e+06	1.45466e+06	2.23164e+06	5.11658e+06	923468	2.36097e+06	256115	91419.1	669091	44277.4	35301.3	1524.84	1350.15	13334.7	0.684776	9362.08	13583.9	1459.84	235950	72326.6	9.97656	112730	11.9434	7685.38	67547.5	7309.38	2968.63	27338.8	0	0		70.3728	243.225	267.553	382.257	0	23.7616	0.310869		1.10002	0.699929	0	0.242231	0.0681794
BRH860751	HL	40	rLp	rLp >30 nm	>30	5.62176e+06	1.45466e+06	2.23164e+06	5.11658e+06	923468	2.36097e+06	256115	91419.1	669091	44277.4	35301.3	1524.84	1350.15	13334.7	0.684776	9362.08	13583.9	1459.84	117553	42038.6	4.43106	50068.5	6.2017	5703.56	39676.8	3640.47	1040.28	15788.7	0	0		65.6768	169.355	173.96	296.144	0	11.8633	0.367545		1.0272	0.587418	0	0.239736	0.0867104
BRH860754	HL	7	HDL	sHDL 7-10 nm	7-13 nm	6.03627e+06	1.6956e+06	3.16949e+06	7.26684e+06	954336	3.23854e+06	269998	114841	603849	52380.5	46817.6	2563.2	3186.42	18789.7	1.04324	9776.24	16819.2	2428.66	44942.4	16557.8	1.40549	15881.3	2.37627	398398	55864	4667.32	2375	9022.06	1842.5	1020.22	226.41	0	0	0	0	23.7207	1947.08	0.0344101	1.80598				0.0191623	0.847223
BRH860754	HL	7.5	HDL	sHDL 7-10 nm	7-13 nm	6.03627e+06	1.6956e+06	3.16949e+06	7.26684e+06	954336	3.23854e+06	269998	114841	603849	52380.5	46817.6	2563.2	3186.42	18789.7	1.04324	9776.24	16819.2	2428.66	74319.8	16452.1	3.62029	40907.2	3.50114	208752	92782.7	6990.77	3876.38	11156.7	5661.34	3594.18	783.579	0	302.32	108.551	0	64.6484	3402.32	0.0477924	1.57514	0.359059			0.0344534	0.645449
BRH860754	HL	8	HDL	sHDL 7-10 nm	7-13 nm	6.03627e+06	1.6956e+06	3.16949e+06	7.26684e+06	954336	3.23854e+06	269998	114841	603849	52380.5	46817.6	2563.2	3186.42	18789.7	1.04324	9776.24	16819.2	2428.66	180114	29912.5	6.85117	77414.3	8.09462	61916.4	182175	14555.3	7406.7	18122.4	4811.08	3534.95	266.865	0	534.22	117.555		17.5874		0.0893392	1.361	0.220049			0.0637527	0.218085
BRH860754	HL	8.5	HDL	sHDL 7-10 nm	7-13 nm	6.03627e+06	1.6956e+06	3.16949e+06	7.26684e+06	954336	3.23854e+06	269998	114841	603849	52380.5	46817.6	2563.2	3186.42	18789.7	1.04324	9776.24	16819.2	2428.66	120298	19656.3	4.835	54632.8	5.39374	21307.6	127806	10682.7	5295.64	12603.5	4200.13	3788.97	71.5276		619.695	161.518	221.912	10.6149		0.0924539	1.10852	0.260641	0.727848	0.047834	0.0709147	0.120038
BRH860754	HL	9	HDL	sHDL 7-10 nm	7-13 nm	6.03627e+06	1.6956e+06	3.16949e+06	7.26684e+06	954336	3.23854e+06	269998	114841	603849	52380.5	46817.6	2563.2	3186.42	18789.7	1.04324	9776.24	16819.2	2428.66	320208	49830.6	13.6564	154309	14.2594	36108.8	292711	25246.2	12047.4	28227	4870.76	5332.94	42.5169		1219.53	265.73	389.908	20.9683		0.101009	0.913334	0.217895	0.68152	0.0537775	0.0715695	0.0916674
BRH860754	HL	9.5	HDL	sHDL 7-10 nm	7-13 nm	6.03627e+06	1.6956e+06	3.16949e+06	7.26684e+06	954336	3.23854e+06	269998	114841	603849	52380.5	46817.6	2563.2	3186.42	18789.7	1.04324	9776.24	16819.2	2428.66	133119	23418.5	5.99526	67743	6.03394	13823.7	122389	10573.3	4823.94	12627.4	5034.29	5724.02	40.7331	0	1620.94	415.937	542.752	29.5	2162.77	0.113512	0.879502	0.256602	0.766348	0.0543526	0.0768748	0.0842619
BRH860754	HL	10	HDL	mHDL 10-13 nm	7-13 nm	6.03627e+06	1.6956e+06	3.16949e+06	7.26684e+06	954336	3.23854e+06	269998	114841	603849	52380.5	46817.6	2563.2	3186.42	18789.7	1.04324	9776.24	16819.2	2428.66	145609	25645.4	5.31943	60106.6	6.60126	12994.2	130272	11478.6	5024.4	12819.8	4514.74	5308.72	64.7982	0	1598.21	459.215	656.841	44.2967	1815.17	0.119061	0.850439	0.287331	0.699126	0.067439	0.0742698	0.0753734
BRH860754	HL	11	HDL	mHDL 10-13 nm	7-13 nm	6.03627e+06	1.6956e+06	3.16949e+06	7.26684e+06	954336	3.23854e+06	269998	114841	603849	52380.5	46817.6	2563.2	3186.42	18789.7	1.04324	9776.24	16819.2	2428.66	140003	27451.3	4.48539	50682.4	6.45661	12056.9	123982	11258.3	5054.42	12711.9	3313.39	3194.85	71.4937		1373.61	401.381	676.809	17.0685		0.134272	1.0371	0.29221	0.59305	0.025219	0.0770025	0.0731248
BRH860754	HL	11.5	HDL	mHDL 10-13 nm	7-13 nm	6.03627e+06	1.6956e+06	3.16949e+06	7.26684e+06	954336	3.23854e+06	269998	114841	603849	52380.5	46817.6	2563.2	3186.42	18789.7	1.04324	9776.24	16819.2	2428.66	115037	23232.7	3.43136	38772.5	5.33176	9948.8	103788	8930.02	4134.41	10638.1	3075.99	2853.92	74.5277	0	1325.02	428.914	670.291	0	854.298	0.137496	1.07781	0.323704	0.639893	0	0.0773926	0.0724677
BRH860754	HL	12	HDL	mHDL 10-13 nm	7-13 nm	6.03627e+06	1.6956e+06	3.16949e+06	7.26684e+06	954336	3.23854e+06	269998	114841	603849	52380.5	46817.6	2563.2	3186.42	18789.7	1.04324	9776.24	16819.2	2428.66	77802.2	16897.7	2.21599	25039.5	3.65244	7356.38	71664.5	6363.53	2820.01	7836.38	2936.62	2486.58	91.7059	0	1284.62	478.41	769.066	59.5512	576.05	0.144526	1.18099	0.372415	0.622067	0.0774332	0.0815837	0.0766813
BRH860754	HL	13	HDL	E 13-18 nm	7-13 nm	6.03627e+06	1.6956e+06	3.16949e+06	7.26684e+06	954336	3.23854e+06	269998	114841	603849	52380.5	46817.6	2563.2	3186.42	18789.7	1.04324	9776.24	16819.2	2428.66	49945.1	12526	1.43973	16268.2	2.41048	5440.84	47687	4018.2	1782.95	5182.82	1373.71	1050.61	89.8311	0	622.522	232.664	493.25	114.448	261.146	0.161727	1.30754	0.373744	0.471695	0.232029	0.0808291	0.0849581
BRH860754	HL	14	E	E 13-18 nm	13-18	6.03627e+06	1.6956e+06	3.16949e+06	7.26684e+06	954336	3.23854e+06	269998	114841	603849	52380.5	46817.6	2563.2	3186.42	18789.7	1.04324	9776.24	16819.2	2428.66	33334.4	9443.51	1.12765	12741.8	1.65128	4292.93	31711.3	2594.24	1182.13	3749.32	862.751	541.625	68.5488	0	396.989	149.489	364.009	105.885	138.479	0.178647	1.59289	0.376557	0.410675	0.290887	0.0861185	0.0987268
BRH860754	HL	15	E	E 13-18 nm	13-18	6.03627e+06	1.6956e+06	3.16949e+06	7.26684e+06	954336	3.23854e+06	269998	114841	603849	52380.5	46817.6	2563.2	3186.42	18789.7	1.04324	9776.24	16819.2	2428.66	47535	13657.9			2.36223	7313.56	39198.6	3454.6	1411.38	4997.24	1044.88	690.669	100.937	0	445.941	200.082	530.698	211.505			1.51285	0.448673	0.377016	0.398541	0.088625	0.129865
BRH860754	HL	16	E	E 13-18 nm	13-18	6.03627e+06	1.6956e+06	3.16949e+06	7.26684e+06	954336	3.23854e+06	269998	114841	603849	52380.5	46817.6	2563.2	3186.42	18789.7	1.04324	9776.24	16819.2	2428.66	17370.4	5766.64			0.893624	3499.32	15406.2	1401.56	557.172	2238.98	121.869	233.954	28.1031	0	141.374	62.6849	177.594	84.5274			0.520909	0.443397	0.352968	0.475959	0.0968909	0.151619
BRH860754	HL	17	E	E 13-18 nm	13-18	6.03627e+06	1.6956e+06	3.16949e+06	7.26684e+06	954336	3.23854e+06	269998	114841	603849	52380.5	46817.6	2563.2	3186.42	18789.7	1.04324	9776.24	16819.2	2428.66	26716.6	8612.41			1.36436	3442.94	18272.4	1549.23	635.464	2596.95	0	0	24.2122	0	109.15	47.6552	140.424	65.3573				0.436602	0.339366	0.465428	0.0979903	0.130073
BRH860754	HL	18	E	sLDL 18-23 nm	13-18	6.03627e+06	1.6956e+06	3.16949e+06	7.26684e+06	954336	3.23854e+06	269998	114841	603849	52380.5	46817.6	2563.2	3186.42	18789.7	1.04324	9776.24	16819.2	2428.66	89181.2	25702.2	2.45565	27747.5	4.43489	4660.34	42294.5	3409.21	1303.18	8661.91	0	0	0	0	0	31.8638	122.289	32.8465	88.9929	0.288391			0.260562	0.268599	0.143559	0.0773344
BRH860754	HL	19	LDL	sLDL 18-23 nm	18-30	6.03627e+06	1.6956e+06	3.16949e+06	7.26684e+06	954336	3.23854e+06	269998	114841	603849	52380.5	46817.6	2563.2	3186.42	18789.7	1.04324	9776.24	16819.2	2428.66	238359	61425.1	8.5268	96348	11.5683	7496.86	95122.5	7753.83	3033.81	21319.7	0	0	0	25.6559	90.4809	105.957	272.391	62.0697	205.134	0.267136		1.17105	0.38899	0.22787	0.158228	0.0557082
BRH860754	HL	20	LDL	sLDL 18-23 nm	18-30	6.03627e+06	1.6956e+06	3.16949e+06	7.26684e+06	954336	3.23854e+06	269998	114841	603849	52380.5	46817.6	2563.2	3186.42	18789.7	1.04324	9776.24	16819.2	2428.66	389915	106504	12.8481	145176	19.16	11040.2	148647	12805.6	4720.02	34856.1	0	0	0	102.257	142.936	164.516	349.465	27.7077	289.07	0.291008		1.15098	0.470767	0.0792861	0.164346	0.0521189
BRH860754	HL	21	LDL	sLDL 18-23 nm	18-30	6.03627e+06	1.6956e+06	3.16949e+06	7.26684e+06	954336	3.23854e+06	269998	114841	603849	52380.5	46817.6	2563.2	3186.42	18789.7	1.04324	9776.24	16819.2	2428.66	500610	141783	19.9344	225247	24.7971	15048.7	196433	16046	6237.93	46913.7	0	0	8.80561	252.085	354.876	412.872	801.441	26.831	355.799	0.287413		1.16342	0.515161	0.0334785	0.167127	0.0536764
BRH860754	HL	23	LDL	lLDL 23-30 nm	18-30	6.03627e+06	1.6956e+06	3.16949e+06	7.26684e+06	954336	3.23854e+06	269998	114841	603849	52380.5	46817.6	2563.2	3186.42	18789.7	1.04324	9776.24	16819.2	2428.66	529725	151274	23.4086	264504	26.2881	16409.5	218732	17360.5	6529.31	51055.1	0	0	22.0192	633.527	858.544	974.861	1906.48	96.3608	339.274	0.279583		1.13548	0.51134	0.0505438	0.164632	0.0529795
BRH860754	HL	24	LDL	lLDL 23-30 nm	18-30	6.03627e+06	1.6956e+06	3.16949e+06	7.26684e+06	954336	3.23854e+06	269998	114841	603849	52380.5	46817.6	2563.2	3186.42	18789.7	1.04324	9776.24	16819.2	2428.66	452704	133573	21.6401	244521	22.6342	14277	183088	15270	5789.69	44720.9	0	0	25.6448	526.705	674.292	840.794	1696.2	98.4886	257.339	0.283441		1.24693	0.495694	0.0580644	0.169931	0.0543169
BRH860754	HL	25	LDL	lLDL 23-30 nm	18-30	6.03627e+06	1.6956e+06	3.16949e+06	7.26684e+06	954336	3.23854e+06	269998	114841	603849	52380.5	46817.6	2563.2	3186.42	18789.7	1.04324	9776.24	16819.2	2428.66	374997	113284	18.3294	207112	18.8524	12498.5	148589	12732.4	4829.81	37014	0	0	24.4932	336.477	548.064	634.54	1091.86	100.597	179.629	0.288973		1.15778	0.581157	0.0921337	0.17161	0.0580196
BRH860754	HL	26	LDL	lLDL 23-30 nm	18-30	6.03627e+06	1.6956e+06	3.16949e+06	7.26684e+06	954336	3.23854e+06	269998	114841	603849	52380.5	46817.6	2563.2	3186.42	18789.7	1.04324	9776.24	16819.2	2428.66	325202	101558	16.3455	184695	16.4791	10455.2	130774	10684.9	4168.22	34177.9	0	0	23.4605	235.154	350.43	427.396	734.213	76.4645	134.791	0.295356		1.21963	0.582115	0.104145	0.17962	0.0550148
BRH860754	HL	28	LDL	lLDL 23-30 nm	18-30	6.03627e+06	1.6956e+06	3.16949e+06	7.26684e+06	954336	3.23854e+06	269998	114841	603849	52380.5	46817.6	2563.2	3186.42	18789.7	1.04324	9776.24	16819.2	2428.66	237632	81123.4	12.2824	138784	12.3126	7932.49	95500.5	7432.26	2863.22	25632.9	0	0	0	66.3192	119.854	152.646	225.221	31.3183	72.3911	0.320055		1.2736	0.677761	0.139056	0.183912	0.056985
BRH860754	HL	29	LDL	lLDL 23-30 nm	18-30	6.03627e+06	1.6956e+06	3.16949e+06	7.26684e+06	954336	3.23854e+06	269998	114841	603849	52380.5	46817.6	2563.2	3186.42	18789.7	1.04324	9776.24	16819.2	2428.66	156515	55313.7	8.88792	100428	8.1834	5759.31	63769.1	4778.84	1917.99	17449										0.320537					0.186254	0.0615518
BRH860754	HL	31	rLp	rLp >30 nm	>30	6.03627e+06	1.6956e+06	3.16949e+06	7.26684e+06	954336	3.23854e+06	269998	114841	603849	52380.5	46817.6	2563.2	3186.42	18789.7	1.04324	9776.24	16819.2	2428.66	121261	42560.1	7.35531	83110.8	6.3286	4778.88	45274.6	3649.59	1536.35	13274.4										0.312362					0.193726	0.0698289
BRH860754	HL	32	rLp	rLp >30 nm	>30	6.03627e+06	1.6956e+06	3.16949e+06	7.26684e+06	954336	3.23854e+06	269998	114841	603849	52380.5	46817.6	2563.2	3186.42	18789.7	1.04324	9776.24	16819.2	2428.66	99628.5	38904	5.78307	65345.4	5.35391	4283.87	36676.8	2804.46	1148.97	10447.8										0.353712					0.188695	0.0774653
BRH860754	HL	34	rLp	rLp >30 nm	>30	6.03627e+06	1.6956e+06	3.16949e+06	7.26684e+06	954336	3.23854e+06	269998	114841	603849	52380.5	46817.6	2563.2	3186.42	18789.7	1.04324	9776.24	16819.2	2428.66	77985.7	30872.3	4.97317	56194	4.2073	4001.73	30595.4	2459.73	983.656	9358.37										0.344021					0.197412	0.0845199
BRH860754	HL	35	rLp	rLp >30 nm	>30	6.03627e+06	1.6956e+06	3.16949e+06	7.26684e+06	954336	3.23854e+06	269998	114841	603849	52380.5	46817.6	2563.2	3186.42	18789.7	1.04324	9776.24	16819.2	2428.66	76037.7	30271.4	4.9195	55587.6	4.10888	3991.56	27877.4	2232.79	870.752	7812.75										0.344751					0.182577	0.0933948
BRH860754	HL	38	rLp	rLp >30 nm	>30	6.03627e+06	1.6956e+06	3.16949e+06	7.26684e+06	954336	3.23854e+06	269998	114841	603849	52380.5	46817.6	2563.2	3186.42	18789.7	1.04324	9776.24	16819.2	2428.66	337931	121654	24.4904	276728	17.756	8929.82	131930	10986.9	4335.73	36405.3	0	0	18.1447	131.634	226.129	305.869	338.079	106.53	45.8743	0.295674		1.35263	0.904727	0.315102	0.189016	0.0464209
BRH860754	HL	39	rLp	rLp >30 nm	>30	6.03627e+06	1.6956e+06	3.16949e+06	7.26684e+06	954336	3.23854e+06	269998	114841	603849	52380.5	46817.6	2563.2	3186.42	18789.7	1.04324	9776.24	16819.2	2428.66	292838	94260.7	19.1064	215892	14.9492	8351.32	110845	9726.39	3726.86	29806.4	0	0	0	147.992	214.711	214.07	235.89	64.5583	35.7263	0.277398		0.997013	0.907498	0.273679	0.183457	0.0514656
BRH860754	HL	40	rLp	rLp >30 nm	>30	6.03627e+06	1.6956e+06	3.16949e+06	7.26684e+06	954336	3.23854e+06	269998	114841	603849	52380.5	46817.6	2563.2	3186.42	18789.7	1.04324	9776.24	16819.2	2428.66	209393	66470.5	14.8302	167573	10.6529	6574.62	76515.6	6089.54	2400.14	20403.4	0	0	0	100.032	126.313	102.291	162.236	12.0878	23.9589	0.260562		0.809822	0.630505	0.0745076	0.182181	0.0587773
BRH860755	HL	6.3	ALB	ALB <7nm	<7 nm	5.31088e+06	1.61528e+06	1.79096e+06	4.10622e+06	522197	2.39968e+06	253833	71509.9	712130											2207.59				8661.73	4647.66	848.923	239.573	774.98															0.0510398	0.571164
BRH860755	HL	6.5	ALB	ALB <7nm	<7 nm	5.31088e+06	1.61528e+06	1.79096e+06	4.10622e+06	522197	2.39968e+06	253833	71509.9	712130											1131.19				5539.73	2111.01	427.233	133.9	509.749															0.0583999	0.635451
BRH860755	HL	6.8	ALB	ALB <7nm	<7 nm	5.31088e+06	1.61528e+06	1.79096e+06	4.10622e+06	522197	2.39968e+06	253833	71509.9	712130										12807.6	9283.32			0.717943	93106.6	38318.8	2441.35	1000.94	5194.19															0.037054	0.665021
BRH860755	HL	7	HDL	sHDL 7-10 nm	7-13 nm	5.31088e+06	1.61528e+06	1.79096e+06	4.10622e+06	522197	2.39968e+06	253833	71509.9	712130										21294.3	6808.07			1.08603	49712.5	32464.7	2112.17	817.316	3605.7															0.0406159	0.560674
BRH860755	HL	7.5	HDL	sHDL 7-10 nm	7-13 nm	5.31088e+06	1.61528e+06	1.79096e+06	4.10622e+06	522197	2.39968e+06	253833	71509.9	712130										77606.3	18157.6	2.5815	29169.5	3.69721	57734	87451.8	6705.18	2391.78	10764.1										0.098112					0.0651887	0.350077
BRH860755	HL	8	HDL	sHDL 7-10 nm	7-13 nm	5.31088e+06	1.61528e+06	1.79096e+06	4.10622e+06	522197	2.39968e+06	253833	71509.9	712130										84706.3	16041.2	1.86728	21099.2	3.88742	15493.7	66862.5	7179.83	2378.37	9517.96										0.130628					0.0938149	0.152905
BRH860755	HL	8.5	HDL	sHDL 7-10 nm	7-13 nm	5.31088e+06	1.61528e+06	1.79096e+06	4.10622e+06	522197	2.39968e+06	253833	71509.9	712130										101346	19135	2.0033	22636.2	4.64883	12795.4	84709.3	8773.25	3158.35	11385.4										0.131269					0.0942176	0.106017
BRH860755	HL	9	HDL	sHDL 7-10 nm	7-13 nm	5.31088e+06	1.61528e+06	1.79096e+06	4.10622e+06	522197	2.39968e+06	253833	71509.9	712130										105379	20011.6	2.28722	25844.3	4.83832	13487.8	92613.4	9526.24	3108.09	12636.9										0.12695					0.0961759	0.102779
BRH860755	HL	9.5	HDL	sHDL 7-10 nm	7-13 nm	5.31088e+06	1.61528e+06	1.79096e+06	4.10622e+06	522197	2.39968e+06	253833	71509.9	712130										128451	23784.4	3.07983	34800.3	5.87381	14381.1	106148	12197	3923.59	15867.5										0.128109					0.104022	0.0943942
BRH860755	HL	10	HDL	mHDL 10-13 nm	7-13 nm	5.31088e+06	1.61528e+06	1.79096e+06	4.10622e+06	522197	2.39968e+06	253833	71509.9	712130										151774	28300.8	3.33044	37632.1	6.94806	13593.7	118927	13357	3996.44	17977.6										0.136881					0.10709	0.0810762
BRH860755	HL	10.5	HDL	mHDL 10-13 nm	7-13 nm	5.31088e+06	1.61528e+06	1.79096e+06	4.10622e+06	522197	2.39968e+06	253833	71509.9	712130										127680	26069	2.70056	30514.8	5.93366	11592.5	101663	11850.5	3698.8	15112.4										0.147937					0.104994	0.0806388
BRH860755	HL	11	HDL	mHDL 10-13 nm	7-13 nm	5.31088e+06	1.61528e+06	1.79096e+06	4.10622e+06	522197	2.39968e+06	253833	71509.9	712130										93946	19936.3	1.84211	20814.8	4.39554	10070.4	75673.5	8103.53	2342.89	11751.2										0.151949					0.10885	0.0933968
BRH860755	HL	11.5	HDL	mHDL 10-13 nm	7-13 nm	5.31088e+06	1.61528e+06	1.79096e+06	4.10622e+06	522197	2.39968e+06	253833	71509.9	712130										89977.6	18164.5	2.01005	22712.5	4.17343	9360.48	69486.3	6905.87	2112.54	11116.3										0.148674					0.11229	0.0946711
BRH860755	HL	12	HDL	mHDL 10-13 nm	7-13 nm	5.31088e+06	1.61528e+06	1.79096e+06	4.10622e+06	522197	2.39968e+06	253833	71509.9	712130										87126.1	19152.2	2.10915	23832.2	4.10243	8904.19	69473.2	7642.42	2238.42	10553.8										0.15753					0.106791	0.0902111
BRH860755	HL	12.5	HDL	mHDL 10-13 nm	7-13 nm	5.31088e+06	1.61528e+06	1.79096e+06	4.10622e+06	522197	2.39968e+06	253833	71509.9	712130										66590.3	16204.3	1.9497	22030.5	3.19687	7745.52	24866.8	5659.28	1662.17	9235.35										0.230533					0.187787	0.157688
BRH860755	HL	14	E	E 13-18 nm	13-18	5.31088e+06	1.61528e+06	1.79096e+06	4.10622e+06	522197	2.39968e+06	253833	71509.9	712130										101691	29864	3.29473	37228.6	5.08257	12537.4	50014.8	6336.3	1854.36	14069.4										0.255956					0.165854	0.147977
BRH860755	HL	15	E	E 13-18 nm	13-18	5.31088e+06	1.61528e+06	1.79096e+06	4.10622e+06	522197	2.39968e+06	253833	71509.9	712130										81039.3	26234.1	2.3602	26668.9	4.1458	6511.38	39063.7	3638.51	1075.94	12404.8										0.2986					0.19783	0.103971
BRH860755	HL	16	E	E 13-18 nm	13-18	5.31088e+06	1.61528e+06	1.79096e+06	4.10622e+06	522197	2.39968e+06	253833	71509.9	712130										372104	117314	10.2916	116289	18.9128	17750.6	141455	14894.2	3720.62	52973.8										0.32901					0.2295	0.0769966
BRH860755	HL	17	E	E 13-18 nm	13-18	5.31088e+06	1.61528e+06	1.79096e+06	4.10622e+06	522197	2.39968e+06	253833	71509.9	712130										218992	69680.3	6.15291	69524.4	11.1557	9980.32	79429.9	8920.8	2115.41	33887.3										0.333014					0.252232	0.0743782
BRH860755	HL	18	E	sLDL 18-23 nm	13-18	5.31088e+06	1.61528e+06	1.79096e+06	4.10622e+06	522197	2.39968e+06	253833	71509.9	712130										221558	68457.8	6.20617	70126.3	11.2065	8698.73	76038.6	7891.18	2177.42	27972.7										0.336787					0.227804	0.0709285
BRH860755	HL	19	LDL	sLDL 18-23 nm	18-30	5.31088e+06	1.61528e+06	1.79096e+06	4.10622e+06	522197	2.39968e+06	253833	71509.9	712130										210739	67449.8	5.66004	63955.2	10.7508	8559.71	78117.3	8180.85	2015.18	28641.3										0.341352					0.228166	0.0682738
BRH860755	HL	20	LDL	sLDL 18-23 nm	18-30	5.31088e+06	1.61528e+06	1.79096e+06	4.10622e+06	522197	2.39968e+06	253833	71509.9	712130										232545	71274.3	5.71256	64548.7	11.7396	8947.68	87603.1	8633.6	1764.38	30604.2										0.331617					0.222466	0.0651225
BRH860755	HL	21	LDL	sLDL 18-23 nm	18-30	5.31088e+06	1.61528e+06	1.79096e+06	4.10622e+06	522197	2.39968e+06	253833	71509.9	712130										310120	96844.4	8.76511	99040.8	15.7261	10577.1	107455	11327.2	3052.02	38538.3										0.340509					0.225413	0.0619425
BRH860755	HL	22	LDL	sLDL 18-23 nm	18-30	5.31088e+06	1.61528e+06	1.79096e+06	4.10622e+06	522197	2.39968e+06	253833	71509.9	712130										370174	110876	10.873	122859	18.5863	12272.7	121716	13442.9	3220.13	45764.7										0.328323					0.232973	0.0625537
BRH860755	HL	23	LDL	lLDL 23-30 nm	18-30	5.31088e+06	1.61528e+06	1.79096e+06	4.10622e+06	522197	2.39968e+06	253833	71509.9	712130										324633	102084	10.4091	117617	16.4897	10803.5	113710	12331.2	3114.22	40174.4										0.334811					0.223003	0.0600433
BRH860755	HL	24	LDL	lLDL 23-30 nm	18-30	5.31088e+06	1.61528e+06	1.79096e+06	4.10622e+06	522197	2.39968e+06	253833	71509.9	712130										273500	87776.7	8.91715	100759	13.9619	9673.09	78915.4	9103.11	2429.83	36289.5										0.349225					0.266	0.0709912
BRH860755	HL	25	LDL	lLDL 23-30 nm	18-30	5.31088e+06	1.61528e+06	1.79096e+06	4.10622e+06	522197	2.39968e+06	253833	71509.9	712130										189567	65251.3	5.92488	66947.8	9.85008	8538.92	60403.1	6404.27	1678.78	25153.2										0.371389					0.246137	0.0836615
BRH860755	HL	26	LDL	lLDL 23-30 nm	18-30	5.31088e+06	1.61528e+06	1.79096e+06	4.10622e+06	522197	2.39968e+06	253833	71509.9	712130										155532	54903.7	5.08095	57411.9	8.13518	7508.22	49768.2	4207.13	1041.48	21024.7										0.377981					0.251608	0.0899643
BRH860755	HL	27	LDL	lLDL 23-30 nm	18-30	5.31088e+06	1.61528e+06	1.79096e+06	4.10622e+06	522197	2.39968e+06	253833	71509.9	712130										124822	45820.3	4.2546	48074.6	6.59774	7603.29	22745.7	3799.32	1060.21	18190.6										0.395041					0.340587	0.142534
BRH860755	HL	28	LDL	lLDL 23-30 nm	18-30	5.31088e+06	1.61528e+06	1.79096e+06	4.10622e+06	522197	2.39968e+06	253833	71509.9	712130										105046	40045.1	3.56911	40328.9	5.6106	7003.91	36020.9	3212.93	891.628	16354.4										0.390019					0.257573	0.110445
BRH860755	HL	30	LDL	rLp >30 nm	18-30	5.31088e+06	1.61528e+06	1.79096e+06	4.10622e+06	522197	2.39968e+06	253833	71509.9	712130										86298.5	33469.1	3.20266	36188.3	4.63166	6631.58	32050.4	2515.55	845.05	13878.9										0.379985					0.248142	0.118714
BRH860755	HL	31	rLp	rLp >30 nm	>30	5.31088e+06	1.61528e+06	1.79096e+06	4.10622e+06	522197	2.39968e+06	253833	71509.9	712130										83516.8	32322.2	3.13281	35399	4.4797	6065.96	29076.6	2400.4	596.965	11534.5										0.391044					0.232161	0.122244
BRH860755	HL	38	rLp	rLp >30 nm	>30	5.31088e+06	1.61528e+06	1.79096e+06	4.10622e+06	522197	2.39968e+06	253833	71509.9	712130										314855	111014	13.452	152000	16.4635	11952.8	97832.7	10170.2	2311.68	45043										0.354939					0.269187	0.0715212
BRH860755	HL	39	rLp	rLp >30 nm	>30	5.31088e+06	1.61528e+06	1.79096e+06	4.10622e+06	522197	2.39968e+06	253833	71509.9	712130										241533	85195.8	9.47118	107019	12.6309	9666.51	76915.2	8301.91	2033.42	32472.3										0.362814					0.250936	0.0747923
BRH860755	HL	40	rLp	rLp >30 nm	>30	5.31088e+06	1.61528e+06	1.79096e+06	4.10622e+06	522197	2.39968e+06	253833	71509.9	712130										143931	55021	6.00808	67887.9	7.69349	8080.48	45806.1	4381.44	1296.73	21145.5										0.383511					0.261954	0.100226
BRH860756	HL	5.8	ALB	ALB <7nm	<7 nm	5.60881e+06	1.48316e+06	2.0452e+06	4.68912e+06	835173	3.77777e+06	392788	74625.4	613998	82156.4	53537.4	2139.03	1666.4	18203.4		7754.85	26948.2	2211.91						4275.89	771.295	277.379	82.1117	266.515															0.0469337	0.753924
BRH860756	HL	6	ALB	ALB <7nm	<7 nm	5.60881e+06	1.48316e+06	2.0452e+06	4.68912e+06	835173	3.77777e+06	392788	74625.4	613998	82156.4	53537.4	2139.03	1666.4	18203.4		7754.85	26948.2	2211.91						4179.76	252.226	223.507	114.185	183.98															0.0371011	0.84393
BRH860756	HL	6.3	ALB	ALB <7nm	<7 nm	5.60881e+06	1.48316e+06	2.0452e+06	4.68912e+06	835173	3.77777e+06	392788	74625.4	613998	82156.4	53537.4	2139.03	1666.4	18203.4		7754.85	26948.2	2211.91		2739.05				41256.9	8276.52	639.189	167.641	1284.48															0.0248563	0.799362
BRH860756	HL	6.5	ALB	ALB <7nm	<7 nm	5.60881e+06	1.48316e+06	2.0452e+06	4.68912e+06	835173	3.77777e+06	392788	74625.4	613998	82156.4	53537.4	2139.03	1666.4	18203.4		7754.85	26948.2	2211.91	17962.9	6977.91	1.41194	15954.2	0.965242	96960.1	25833.6	1694.26	479.942	3668.87	0				318.9			572.813		0.051814					0.0284943	0.753974
BRH860756	HL	6.8	ALB	ALB <7nm	<7 nm	5.60881e+06	1.48316e+06	2.0452e+06	4.68912e+06	835173	3.77777e+06	392788	74625.4	613998	82156.4	53537.4	2139.03	1666.4	18203.4		7754.85	26948.2	2211.91	32743.2	9404.15	1.71169	19341.1	1.62825	146801	43349.1	3291.18	908.166	5754.88	1002.54	0	51.7057					32.1027		0.0449176					0.028733	0.733857
BRH860756	HL	7	HDL	sHDL 7-10 nm	7-13 nm	5.60881e+06	1.48316e+06	2.0452e+06	4.68912e+06	835173	3.77777e+06	392788	74625.4	613998	82156.4	53537.4	2139.03	1666.4	18203.4		7754.85	26948.2	2211.91	46622.7	12350	1.81409	20498.2	2.27727	117620	58852.1	4421.65	1195.35	7596.9	5023.78	2410.2	448.404		0			31.2623		0.0612222	2.08438				0.0400185	0.620361
BRH860756	HL	7.5	HDL	sHDL 7-10 nm	7-13 nm	5.60881e+06	1.48316e+06	2.0452e+06	4.68912e+06	835173	3.77777e+06	392788	74625.4	613998	82156.4	53537.4	2139.03	1666.4	18203.4		7754.85	26948.2	2211.91	169656	34466.3	5.1571	58272.3	7.87221	88767.9	173628	16249.5	3464.1	21149.5	3812.06	2438.17	501.678		209.619	70.5		14.9331		0.099382	1.56349	0.336325			0.0697137	0.292962
BRH860756	HL	8	HDL	sHDL 7-10 nm	7-13 nm	5.60881e+06	1.48316e+06	2.0452e+06	4.68912e+06	835173	3.77777e+06	392788	74625.4	613998	82156.4	53537.4	2139.03	1666.4	18203.4		7754.85	26948.2	2211.91	176687	30278.1	4.47965	50617.5	7.97619	25971.3	159969		3241.11	16976.5	13797.4	9165.47	712.644		1297.89	343.866	305.019	73.5705			1.50537	0.264942	1.12736	0.2412
BRH860756	HL	8.5	HDL	sHDL 7-10 nm	7-13 nm	5.60881e+06	1.48316e+06	2.0452e+06	4.68912e+06	835173	3.77777e+06	392788	74625.4	613998	82156.4	53537.4	2139.03	1666.4	18203.4		7754.85	26948.2	2211.91	233834	38171.4	5.94887	67218.9	10.4808	18939.9	206911	21830.8	4019.46	21278	8951.82	6654.8	74.5885		1353.03	444.001	1321.23	21.9838		0.114118	1.34517	0.328153	0.336051	0.0166389	0.0779379	0.0694598
BRH860756	HL	9	HDL	sHDL 7-10 nm	7-13 nm	5.60881e+06	1.48316e+06	2.0452e+06	4.68912e+06	835173	3.77777e+06	392788	74625.4	613998	82156.4	53537.4	2139.03	1666.4	18203.4		7754.85	26948.2	2211.91	302824	51667.4	7.58594	85716.9	13.6614	20154.9	266455	29947.7	5631.9	29814.8	10796.3	5774.34	108.35		2262.63	621.598	2748.43	0		0.119767	1.86971	0.274724	0.226165	0	0.0846911	0.0573224
BRH860756	HL	9.5	HDL	sHDL 7-10 nm	7-13 nm	5.60881e+06	1.48316e+06	2.0452e+06	4.68912e+06	835173	3.77777e+06	392788	74625.4	613998	82156.4	53537.4	2139.03	1666.4	18203.4		7754.85	26948.2	2211.91	390787	65205.6	11.4323	129179	17.5716	29246.7	327049	35746	6841.23	35526.2	9831.82	6511.68	114.426		2559.86	892.039	4387.08	0		0.120146	1.50987	0.348472	0.203333	0	0.081771	0.0674008
BRH860756	HL	10	HDL	mHDL 10-13 nm	7-13 nm	5.60881e+06	1.48316e+06	2.0452e+06	4.68912e+06	835173	3.77777e+06	392788	74625.4	613998	82156.4	53537.4	2139.03	1666.4	18203.4		7754.85	26948.2	2211.91	385089	72509.4	10.5964	119733	17.6421	23301.5	333998	38134.5	6761.77	36661.8	8017.89	7152.19	127.231		1963.36	794.784	2599.45	21.7713		0.133535	1.12104	0.404808	0.305751	0.00837536	0.0835309	0.0531562
BRH860756	HL	10.5	HDL	mHDL 10-13 nm	7-13 nm	5.60881e+06	1.48316e+06	2.0452e+06	4.68912e+06	835173	3.77777e+06	392788	74625.4	613998	82156.4	53537.4	2139.03	1666.4	18203.4		7754.85	26948.2	2211.91	318645	61050.7	7.58675	85726	14.6397	20243.3	305956	37307.7	6353.06	35679.7	6383.46	4651.58			1229.23	712.967	2089.26	59.4772		0.125513	1.37232	0.58001	0.341254	0.0284681	0.0879723	0.0499739
BRH860756	HL	11	HDL	mHDL 10-13 nm	7-13 nm	5.60881e+06	1.48316e+06	2.0452e+06	4.68912e+06	835173	3.77777e+06	392788	74625.4	613998	82156.4	53537.4	2139.03	1666.4	18203.4		7754.85	26948.2	2211.91	228321	48244	5.76056	65091.1	10.6679	15327.9	219338	25295.4	4389.68	24877.4	4666.6	3390.21			1330.79	498.602	2428.19	66.7065		0.138588	1.37649	0.374666	0.205339	0.0274717	0.0860047	0.0530562
BRH860756	HL	11.5	HDL	mHDL 10-13 nm	7-13 nm	5.60881e+06	1.48316e+06	2.0452e+06	4.68912e+06	835173	3.77777e+06	392788	74625.4	613998	82156.4	53537.4	2139.03	1666.4	18203.4		7754.85	26948.2	2211.91	179348	40458.9	4.25246	48050.4	8.4812	12666.2	166369	18277.7	3381.62	19904.7	3583.4	3111.56			1108.9	647.19		109.985		0.151881	1.15164	0.583633			0.0902209	0.0574822
BRH860756	HL	12	HDL	mHDL 10-13 nm	7-13 nm	5.60881e+06	1.48316e+06	2.0452e+06	4.68912e+06	835173	3.77777e+06	392788	74625.4	613998	82156.4	53537.4	2139.03	1666.4	18203.4		7754.85	26948.2	2211.91	143911	31489.1	3.29587	37241.5	6.7668	10788.1	131266	13304.9	2502.13	15326.7										0.150109					0.0884879	0.0623617
BRH860756	HL	13	HDL	E 13-18 nm	7-13 nm	5.60881e+06	1.48316e+06	2.0452e+06	4.68912e+06	835173	3.77777e+06	392788	74625.4	613998	82156.4	53537.4	2139.03	1666.4	18203.4		7754.85	26948.2	2211.91	112986	25739.8	2.96605	33514.7	5.35297	9127.41	100348	11160.6	2006.61	12874.3	1439.39				450.258	246.488	1416.82	206.287		0.1557		0.547437	0.173972	0.145598	0.0949902	0.0674282
BRH860756	HL	14	E	E 13-18 nm	13-18	5.60881e+06	1.48316e+06	2.0452e+06	4.68912e+06	835173	3.77777e+06	392788	74625.4	613998	82156.4	53537.4	2139.03	1666.4	18203.4		7754.85	26948.2	2211.91	153298	39493.5	4.2183	47664.4	7.4437	14563.5	129443	13522.3	2748.05	16646.3	794.909				419.528	213.272		250.286		0.180944		0.508362			0.0940752	0.0824061
BRH860756	HL	15	E	E 13-18 nm	13-18	5.60881e+06	1.48316e+06	2.0452e+06	4.68912e+06	835173	3.77777e+06	392788	74625.4	613998	82156.4	53537.4	2139.03	1666.4	18203.4		7754.85	26948.2	2211.91	51182.3	14508.1	1.65566	18708	2.53759	6312.59	43471.7	4780.27	925.323	6251.01	546.117	482.011					1209.6	108.031		0.190625	1.133			0.0893112	0.10123	0.102354
BRH860756	HL	16	E	E 13-18 nm	13-18	5.60881e+06	1.48316e+06	2.0452e+06	4.68912e+06	835173	3.77777e+06	392788	74625.4	613998	82156.4	53537.4	2139.03	1666.4	18203.4		7754.85	26948.2	2211.91	43905.9	12396.6	1.65323	18680.5	2.1749	5981.13	34852	3713.23	730.757	5023.11	587.334	384.57			419.738		1743.45	239.428		0.195316	1.52725			0.13733	0.0998447	0.119035
BRH860756	HL	17	E	E 13-18 nm	13-18	5.60881e+06	1.48316e+06	2.0452e+06	4.68912e+06	835173	3.77777e+06	392788	74625.4	613998	82156.4	53537.4	2139.03	1666.4	18203.4		7754.85	26948.2	2211.91	69707.2	20452.5	3.18738	36015.6	3.48349	10977.1	54942.7	5997.9	1157.37	8234.11	211.483	0			231.718		739.013	48.3172		0.196999				0.0653807	0.101249	0.135145
BRH860756	HL	18	E	sLDL 18-23 nm	13-18	5.60881e+06	1.48316e+06	2.0452e+06	4.68912e+06	835173	3.77777e+06	392788	74625.4	613998	82156.4	53537.4	2139.03	1666.4	18203.4		7754.85	26948.2	2211.91	38882.1	12539.2	1.58519	17911.7	1.98782	5309.78	25454.9	2688.88	486.985	4801.04	0				158.191		416.803	63.2224		0.244548				0.151684	0.1239	0.137199
BRH860756	HL	19	LDL	sLDL 18-23 nm	18-30	5.60881e+06	1.48316e+06	2.0452e+06	4.68912e+06	835173	3.77777e+06	392788	74625.4	613998	82156.4	53537.4	2139.03	1666.4	18203.4		7754.85	26948.2	2211.91	78634.7	24877.7	2.34271	26471.3	4.00109	5768.63	36575.2	4107.12	742.756	8841.4	0				156.931					0.305145					0.157759	0.103058
BRH860756	HL	20	LDL	sLDL 18-23 nm	18-30	5.60881e+06	1.48316e+06	2.0452e+06	4.68912e+06	835173	3.77777e+06	392788	74625.4	613998	82156.4	53537.4	2139.03	1666.4	18203.4		7754.85	26948.2	2211.91	144381	46646.8	4.14748	46864.2	7.38474	6823.77	57806.5	6135.28	990.842	16229.9	0				156.135	117.812	740.626			0.338082		0.754557	0.159072		0.184436	0.0776413
BRH860756	HL	21	LDL	sLDL 18-23 nm	18-30	5.60881e+06	1.48316e+06	2.0452e+06	4.68912e+06	835173	3.77777e+06	392788	74625.4	613998	82156.4	53537.4	2139.03	1666.4	18203.4		7754.85	26948.2	2211.91	231180	70770.6	7.32985	82823.2	11.6692	7959.98	83007.3	9031.46	1482.61	24237.1	0			307.67	231.574	209.112		18.3399		0.328583		0.903003			0.192768	0.0633875
BRH860756	HL	22	LDL	sLDL 18-23 nm	18-30	5.60881e+06	1.48316e+06	2.0452e+06	4.68912e+06	835173	3.77777e+06	392788	74625.4	613998	82156.4	53537.4	2139.03	1666.4	18203.4		7754.85	26948.2	2211.91	280830	85641.1	9.67964	109374	14.1623	8808.29	105442	11099.1	1771.23	29711.6	0			567.785	234.984	375.985	708.016			0.319618		1.60005	0.53104		0.18943	0.0562278
BRH860756	HL	23	LDL	lLDL 23-30 nm	18-30	5.60881e+06	1.48316e+06	2.0452e+06	4.68912e+06	835173	3.77777e+06	392788	74625.4	613998	82156.4	53537.4	2139.03	1666.4	18203.4		7754.85	26948.2	2211.91	286823	88653.9	11.0076	124380	14.5115	9025	105816	11523.6	1783.05	31263.2	0			620.445	205.471	263.092	549.667			0.317033		1.28043	0.478639		0.196098	0.0566793
BRH860756	HL	24	LDL	lLDL 23-30 nm	18-30	5.60881e+06	1.48316e+06	2.0452e+06	4.68912e+06	835173	3.77777e+06	392788	74625.4	613998	82156.4	53537.4	2139.03	1666.4	18203.4		7754.85	26948.2	2211.91	277237	85856.2	10.0779	113874	14.033	8292.56	101126	11230.8	1734.02	28123.2										0.323375					0.186838	0.0551603
BRH860756	HL	25	LDL	lLDL 23-30 nm	18-30	5.60881e+06	1.48316e+06	2.0452e+06	4.68912e+06	835173	3.77777e+06	392788	74625.4	613998	82156.4	53537.4	2139.03	1666.4	18203.4		7754.85	26948.2	2211.91	216007	73472.2	8.06143	91089.6	11.1941	7758.8	83266.9	9466.49	1452.66	24922.3	0				269.024	259.836	1252.4	87.3799		0.345473		0.965847	0.20747	0.0697698	0.196423	0.0612262
BRH860756	HL	26	LDL	lLDL 23-30 nm	18-30	5.60881e+06	1.48316e+06	2.0452e+06	4.68912e+06	835173	3.77777e+06	392788	74625.4	613998	82156.4	53537.4	2139.03	1666.4	18203.4		7754.85	26948.2	2211.91	163447	58159.5	6.26811	70826.1	8.57176	6620.87	64094.5	6885.07	1174.9	18838.8	0			170.497	438.169	190.442	1020.08	0		0.357472		0.43463	0.186693	0	0.192971	0.0679033
BRH860756	HL	27	LDL	lLDL 23-30 nm	18-30	5.60881e+06	1.48316e+06	2.0452e+06	4.68912e+06	835173	3.77777e+06	392788	74625.4	613998	82156.4	53537.4	2139.03	1666.4	18203.4		7754.85	26948.2	2211.91	118705	45410.2	4.80874	54336.1	6.35084	6273.77	44998.2	5100.31	817.144	14703.8	0				121.875		318.364			0.378234					0.204495	0.0873614
BRH860756	HL	28	LDL	lLDL 23-30 nm	18-30	5.60881e+06	1.48316e+06	2.0452e+06	4.68912e+06	835173	3.77777e+06	392788	74625.4	613998	82156.4	53537.4	2139.03	1666.4	18203.4		7754.85	26948.2	2211.91	82719.8	35076.9	3.57649	40412.4	4.56146	5450.77	36098.5	3556.89	617.585	10824.8	0					130.221		0		0.395157					0.191397	0.0964961
BRH860756	HL	29	LDL	lLDL 23-30 nm	18-30	5.60881e+06	1.48316e+06	2.0452e+06	4.68912e+06	835173	3.77777e+06	392788	74625.4	613998	82156.4	53537.4	2139.03	1666.4	18203.4		7754.85	26948.2	2211.91	71581	27838.8	3.11835	35235.6	3.8477	5434.03	26710.8	2935.8	475.274	9002.08										0.375128					0.201995	0.122083
BRH860756	HL	30	LDL	rLp >30 nm	18-30	5.60881e+06	1.48316e+06	2.0452e+06	4.68912e+06	835173	3.77777e+06	392788	74625.4	613998	82156.4	53537.4	2139.03	1666.4	18203.4		7754.85	26948.2	2211.91	60000.5	22784.6	3.13382	35410.4	3.20343	5092.98	22621.1	2182.28	410.452	7165.69					92.0481					0.349991					0.191188	0.136054
BRH860756	HL	38	rLp	rLp >30 nm	>30	5.60881e+06	1.48316e+06	2.0452e+06	4.68912e+06	835173	3.77777e+06	392788	74625.4	613998	82156.4	53537.4	2139.03	1666.4	18203.4		7754.85	26948.2	2211.91	158688	57557.5	6.8801	77741.2	8.36539	6017.7	59393.9	6298.32	1116.1	18120.8	153.201	0			90.7667	119.773				0.358653		1.31957			0.199224	0.0662419
BRH860756	HL	39	rLp	rLp >30 nm	>30	5.60881e+06	1.48316e+06	2.0452e+06	4.68912e+06	835173	3.77777e+06	392788	74625.4	613998	82156.4	53537.4	2139.03	1666.4	18203.4		7754.85	26948.2	2211.91	203478	76652.3	8.21286	92800.7	10.8393	8344.36	79971.6	8600.59	1460.28	25080	336.515	0			178.451	132.017		0		0.372529		0.739794			0.203125	0.0676655
BRH860756	HL	40	rLp	rLp >30 nm	>30	5.60881e+06	1.48316e+06	2.0452e+06	4.68912e+06	835173	3.77777e+06	392788	74625.4	613998	82156.4	53537.4	2139.03	1666.4	18203.4		7754.85	26948.2	2211.91	138707	53620.8	6.05552	68424	7.44309	7683.54	53859.6	6115.11	996.216	17144.1	0									0.373485					0.19979	0.0896517
BRH860757	HL	6.5	ALB	ALB <7nm	<7 nm	6.21762e+06	1.67617e+06	2.29944e+06	5.27202e+06	1.36752e+06	4.25091e+06	665773	137269	624165	91703.2	72147.8	2477.13	2753.05	18453.1	1.05531	6984.31	24413.8	1573.36			0.66744	7541.69		4466.82	2263.14	541.299	33.0947	299.357	1258.95	641.399	65.5665	0	0	0	0	0			1.96282				0.0393406	0.587744
BRH860757	HL	6.8	ALB	ALB <7nm	<7 nm	6.21762e+06	1.67617e+06	2.29944e+06	5.27202e+06	1.36752e+06	4.25091e+06	665773	137269	624165	91703.2	72147.8	2477.13	2753.05	18453.1	1.05531	6984.31	24413.8	1573.36	15562.3	7857.29	1.42055	16051.4	0.822296	239430	36831.2	3174.87	995.194	4474.23										0.0270405					0.0156879	0.840545
BRH860757	HL	7	HDL	sHDL 7-10 nm	7-13 nm	6.21762e+06	1.67617e+06	2.29944e+06	5.27202e+06	1.36752e+06	4.25091e+06	665773	137269	624165	91703.2	72147.8	2477.13	2753.05	18453.1	1.05531	6984.31	24413.8	1573.36	80096.7	20643	2.51838	28456.2	3.89145	423164	112381	11437.6	3825.95	13488.2	2127.5	1219.07	168.875	8.57742	0	0	0	0	3210.9	0.0353763	1.74519				0.0238803	0.750121
BRH860757	HL	7.5	HDL	sHDL 7-10 nm	7-13 nm	6.21762e+06	1.67617e+06	2.29944e+06	5.27202e+06	1.36752e+06	4.25091e+06	665773	137269	624165	91703.2	72147.8	2477.13	2753.05	18453.1	1.05531	6984.31	24413.8	1573.36	66475.4	13655.6	1.84603	20859.1	3.10257	138935	79173.6	9265.69	2997.45	10986.1	5987.52	4193.87	828.168	0	117.212	0	0	0	3161.13	0.0531292	1.42768	0			0.0454847	0.575932
BRH860757	HL	8	HDL	sHDL 7-10 nm	7-13 nm	6.21762e+06	1.67617e+06	2.29944e+06	5.27202e+06	1.36752e+06	4.25091e+06	665773	137269	624165	91703.2	72147.8	2477.13	2753.05	18453.1	1.05531	6984.31	24413.8	1573.36	233734	47610.6	5.85389	66145.6	10.8942	119898	290609	41692.1	9312.07	28417.3	5030.67	3953.29	598.053	7.67439	321.079	64.9987	63.8842	0	5428.03	0.0872382	1.27253	0.202439	1.01745	0	0.0579836	0.244947
BRH860757	HL	8.5	HDL	sHDL 7-10 nm	7-13 nm	6.21762e+06	1.67617e+06	2.29944e+06	5.27202e+06	1.36752e+06	4.25091e+06	665773	137269	624165	91703.2	72147.8	2477.13	2753.05	18453.1	1.05531	6984.31	24413.8	1573.36	187010	38331.5	4.78714	54092	8.72511	44892.2	223144	35325	7697.6	19442.7	7840.01	5864.24	337.511	7.9151	707.575	170.935	302.62	0	4283.42	0.10186	1.33692	0.241578	0.564848	0	0.0588159	0.135971
BRH860757	HL	9	HDL	sHDL 7-10 nm	7-13 nm	6.21762e+06	1.67617e+06	2.29944e+06	5.27202e+06	1.36752e+06	4.25091e+06	665773	137269	624165	91703.2	72147.8	2477.13	2753.05	18453.1	1.05531	6984.31	24413.8	1573.36	229845	45890.2	5.56781	62913.1	10.679	43319.9	247912	45642.3	9661.8	23503.2	7312.89	6797.68	75.7265	7.63001	1031.48	204.365	423.929	0	4135.67	0.107644	1.07579	0.198127	0.482073	0	0.063504	0.117193
BRH860757	HL	9.5	HDL	sHDL 7-10 nm	7-13 nm	6.21762e+06	1.67617e+06	2.29944e+06	5.27202e+06	1.36752e+06	4.25091e+06	665773	137269	624165	91703.2	72147.8	2477.13	2753.05	18453.1	1.05531	6984.31	24413.8	1573.36	573332	115328	16.2892	184059	26.6693	86455.6	591046	106036	25455.5	53155.8	8854	9281.87	38.9502	11.6894	1690.51	332.665	930.987	0	7254.09	0.114166	0.953903	0.196784	0.357325	0	0.0616453	0.100387
BRH860757	HL	10	HDL	mHDL 10-13 nm	7-13 nm	6.21762e+06	1.67617e+06	2.29944e+06	5.27202e+06	1.36752e+06	4.25091e+06	665773	137269	624165	91703.2	72147.8	2477.13	2753.05	18453.1	1.05531	6984.31	24413.8	1573.36	258313	52223.3	7.0368	79511.8	12.0254	29001.8	255508	46321.5	10274	24171.4	9339.83	8023.26	50.3674	0	2233.56	525.775	1654.37	0	3371.61	0.120917	1.16409	0.235398	0.31781	0	0.066164	0.0794845
BRH860757	HL	11	HDL	mHDL 10-13 nm	7-13 nm	6.21762e+06	1.67617e+06	2.29944e+06	5.27202e+06	1.36752e+06	4.25091e+06	665773	137269	624165	91703.2	72147.8	2477.13	2753.05	18453.1	1.05531	6984.31	24413.8	1573.36	191983	38425.6	5.66401	64000.1	8.92332	23025.2	197704	32366.5	6210.56	19445.5	7667.24	5806.93	58.0787	0	2143.57	648.766	2215.54	0	1961.29	0.116736	1.32036	0.302657	0.292825	0	0.0697497	0.0826924
BRH860757	HL	11.5	HDL	mHDL 10-13 nm	7-13 nm	6.21762e+06	1.67617e+06	2.29944e+06	5.27202e+06	1.36752e+06	4.25091e+06	665773	137269	624165	91703.2	72147.8	2477.13	2753.05	18453.1	1.05531	6984.31	24413.8	1573.36	158084	30202.9	4.39827	49698	7.29514	14048.1	139860	26051.2	4066	16371	5455.85	3649.53	29.6786	0	1444.49	446.63	1813.67	0	1258.84	0.124658	1.49495	0.309196	0.246258	0	0.0816837	0.0701799
BRH860757	HL	12	HDL	mHDL 10-13 nm	7-13 nm	6.21762e+06	1.67617e+06	2.29944e+06	5.27202e+06	1.36752e+06	4.25091e+06	665773	137269	624165	91703.2	72147.8	2477.13	2753.05	18453.1	1.05531	6984.31	24413.8	1573.36	129679	27337.6	3.4341	38803.4	6.07796	14693.4	130094	19989.8	4295.39	14667.5	5086.74	3098.37	25.1968	0	1093.19	393.948	1396.7	23.8479	962.99	0.126031	1.64175	0.360367	0.282057	0.0170745	0.0798165	0.0800568
BRH860757	HL	12.5	HDL	mHDL 10-13 nm	7-13 nm	6.21762e+06	1.67617e+06	2.29944e+06	5.27202e+06	1.36752e+06	4.25091e+06	665773	137269	624165	91703.2	72147.8	2477.13	2753.05	18453.1	1.05531	6984.31	24413.8	1573.36	105749	24100	3.05569	34527.6	5.02246	9143.96	109298	16349	3800.78	12637.2										0.13471					0.0835539	0.0605325
BRH860757	HL	14	E	E 13-18 nm	13-18	6.21762e+06	1.67617e+06	2.29944e+06	5.27202e+06	1.36752e+06	4.25091e+06	665773	137269	624165	91703.2	72147.8	2477.13	2753.05	18453.1	1.05531	6984.31	24413.8	1573.36	146520	36052.6	4.29572	48539.2	7.05609	14533.9	132114	22161.4	4535.71	11745.9	5268.31	3423.92	59.4995	7.12744	1310.41	632.779	2768.02	290.549	658.843	0.160553	1.53868	0.482888	0.228604	0.104966	0.0634516	0.0786097
BRH860757	HL	15	E	E 13-18 nm	13-18	6.21762e+06	1.67617e+06	2.29944e+06	5.27202e+06	1.36752e+06	4.25091e+06	665773	137269	624165	91703.2	72147.8	2477.13	2753.05	18453.1	1.05531	6984.31	24413.8	1573.36	47134.8	13413.9	1.67665	18945.2	2.3363	5603.16	43667.7	6580.47	1333.76	5581.41	1461.05	846.566	26.1258	0	377.052	184.021	1080.07	204.183	169.717	0.176191	1.72585	0.488053	0.170379	0.189046	0.0889106	0.0893676
BRH860757	HL	16	E	E 13-18 nm	13-18	6.21762e+06	1.67617e+06	2.29944e+06	5.27202e+06	1.36752e+06	4.25091e+06	665773	137269	624165	91703.2	72147.8	2477.13	2753.05	18453.1	1.05531	6984.31	24413.8	1573.36	30669	7659.15	1.22985	13896.6	1.48108	3967.35	31169.2	4388.93	1017.34	4102.65	1099.61	1007.89	17.8646	7.10948	303.683	113.567	622.868	170.832	102.312	0.142996	1.091	0.373966	0.182329	0.274266	0.0918809	0.0889608
BRH860757	HL	17	E	E 13-18 nm	13-18	6.21762e+06	1.67617e+06	2.29944e+06	5.27202e+06	1.36752e+06	4.25091e+06	665773	137269	624165	91703.2	72147.8	2477.13	2753.05	18453.1	1.05531	6984.31	24413.8	1573.36	43819.1	12557.3	1.89645	21428.8	2.17513	6443.09	51563.6	5947.53	1361.06	5921.18	1373.69	1078.35	0	0	193.999	69.903	512.922	125.881	114.437	0.149348	1.27388	0.360327	0.136284	0.245418	0.083108	0.0905454
BRH860757	HL	18	E	sLDL 18-23 nm	13-18	6.21762e+06	1.67617e+06	2.29944e+06	5.27202e+06	1.36752e+06	4.25091e+06	665773	137269	624165	91703.2	72147.8	2477.13	2753.05	18453.1	1.05531	6984.31	24413.8	1573.36	25717.7	7216.04	1.01359	11453	1.27097	3359.36	24368.9	3038.68	633.662	2898.15	523.354	566.756	0	0	0	0	53.9652	0	45.8116	0.172364	0.92342		0	0	0.0844841	0.0980502
BRH860757	HL	19	LDL	sLDL 18-23 nm	18-30	6.21762e+06	1.67617e+06	2.29944e+06	5.27202e+06	1.36752e+06	4.25091e+06	665773	137269	624165	91703.2	72147.8	2477.13	2753.05	18453.1	1.05531	6984.31	24413.8	1573.36	83348.1	21810.3	2.29	25875.7	4.06146	5263.65	45512.6	6407.66	1227.33	9427.97	471.617	396.941	0	6.88974	46.8929	0	51.8029	0	82.8865	0.235207	1.18813	0	0	0	0.138958	0.0776763
BRH860757	HL	20	LDL	sLDL 18-23 nm	18-30	6.21762e+06	1.67617e+06	2.29944e+06	5.27202e+06	1.36752e+06	4.25091e+06	665773	137269	624165	91703.2	72147.8	2477.13	2753.05	18453.1	1.05531	6984.31	24413.8	1573.36	177387	49091.8	4.91976	55590.5	8.74159	7537.53	74793.9	12236.4	2028.54	17994.4	378.35	350.133	0	23.3975	45.6577	15.96	147.264	0	134.364	0.283224	1.08059	0.349558	0.108377	0	0.157015	0.0658519
BRH860757	HL	21	LDL	sLDL 18-23 nm	18-30	6.21762e+06	1.67617e+06	2.29944e+06	5.27202e+06	1.36752e+06	4.25091e+06	665773	137269	624165	91703.2	72147.8	2477.13	2753.05	18453.1	1.05531	6984.31	24413.8	1573.36	306602	82009.2	8.93556	100967	15.0054	12262.3	119105	20350.8	3500.57	30210.1	382.818	396.461	0	89.0496	84.8905	82.4149	239.467	0	201.547	0.280237	0.965587	0.970838	0.34416	0	0.162902	0.0662042
BRH860757	HL	22	LDL	sLDL 18-23 nm	18-30	6.21762e+06	1.67617e+06	2.29944e+06	5.27202e+06	1.36752e+06	4.25091e+06	665773	137269	624165	91703.2	72147.8	2477.13	2753.05	18453.1	1.05531	6984.31	24413.8	1573.36	428388	119369	12.8837	145578	21.1406	16489.8	191800	29747.7	4805	35715.9	471.563	552.223	0	510.342	400.865	446.476	1626.02	11.7088	303.815	0.281346	0.853936	1.11378	0.274582	0.00720087	0.128203	0.0592639
BRH860757	HL	23	LDL	lLDL 23-30 nm	18-30	6.21762e+06	1.67617e+06	2.29944e+06	5.27202e+06	1.36752e+06	4.25091e+06	665773	137269	624165	91703.2	72147.8	2477.13	2753.05	18453.1	1.05531	6984.31	24413.8	1573.36	525313	154606	16.0066	180866	26.2246	18755.8	224393	33601.5	6109.14	42805.4	105.074	269.484	0	425.746	369.489	497.362	1435.42	50.8702	295.18	0.303152	0.389908	1.34608	0.346493	0.0354393	0.131426	0.0576578
BRH860757	HL	25	LDL	lLDL 23-30 nm	18-30	6.21762e+06	1.67617e+06	2.29944e+06	5.27202e+06	1.36752e+06	4.25091e+06	665773	137269	624165	91703.2	72147.8	2477.13	2753.05	18453.1	1.05531	6984.31	24413.8	1573.36	449149	136937	14.1129	159468	22.5959	16591.3	188923	30280.5	5184.8	45572	0	0	0	312.286	240.726	249.092	769.212	69.8812	191.522	0.308699		1.03475	0.323827	0.0908478	0.15902	0.0579655
BRH860757	HL	26	LDL	lLDL 23-30 nm	18-30	6.21762e+06	1.67617e+06	2.29944e+06	5.27202e+06	1.36752e+06	4.25091e+06	665773	137269	624165	91703.2	72147.8	2477.13	2753.05	18453.1	1.05531	6984.31	24413.8	1573.36	325400	97399.8	10.3508	116958	16.3042	12500.8	149109	20787.6	3297.4	30290.4	0	0		170.811	170.926	162.126	474.485	24.5839	120.082	0.297005		0.948519	0.341689	0.0518118	0.140228	0.0579438
BRH860757	HL	27	LDL	lLDL 23-30 nm	18-30	6.21762e+06	1.67617e+06	2.29944e+06	5.27202e+06	1.36752e+06	4.25091e+06	665773	137269	624165	91703.2	72147.8	2477.13	2753.05	18453.1	1.05531	6984.31	24413.8	1573.36	249412	80585.1	8.28484	93614	12.7136	9037.79	105522	13486	2435.34	18989.7	0	0	0	93.5117	57.8212	78.7728	217.044	12.5284	77.9514	0.332907		1.36235	0.362935	0.0577228	0.127033	0.0605337
BRH860757	HL	28	LDL	lLDL 23-30 nm	18-30	6.21762e+06	1.67617e+06	2.29944e+06	5.27202e+06	1.36752e+06	4.25091e+06	665773	137269	624165	91703.2	72147.8	2477.13	2753.05	18453.1	1.05531	6984.31	24413.8	1573.36	171373	55629.2	5.75251	65000.2	8.74507	5639.19	63129	8073.14	1510.43	20686.7	0	0		76.4417	0	41.3497	127.512	0	48.2197	0.338249			0.32428	0	0.208855	0.0570042
BRH860757	HL	29	LDL	lLDL 23-30 nm	18-30	6.21762e+06	1.67617e+06	2.29944e+06	5.27202e+06	1.36752e+06	4.25091e+06	665773	137269	624165	91703.2	72147.8	2477.13	2753.05	18453.1	1.05531	6984.31	24413.8	1573.36	106993	38420.7	4.18638	47303.7	5.59468	5281.38	45361.9	5506.68	1158.36	10394	0	0		51.9357	0	11.2959	42.5751	0	28.9124	0.351917			0.265317	0	0.153506	0.0780955
BRH860757	HL	31	rLp	rLp >30 nm	>30	6.21762e+06	1.67617e+06	2.29944e+06	5.27202e+06	1.36752e+06	4.25091e+06	665773	137269	624165	91703.2	72147.8	2477.13	2753.05	18453.1	1.05531	6984.31	24413.8	1573.36	89324.7	32111.4	3.55293	40146.1	4.67209	4220.9	35902.6	4465.02	872.956	10198										0.353242					0.183198	0.075919
BRH860757	HL	32	rLp	rLp >30 nm	>30	6.21762e+06	1.67617e+06	2.29944e+06	5.27202e+06	1.36752e+06	4.25091e+06	665773	137269	624165	91703.2	72147.8	2477.13	2753.05	18453.1	1.05531	6984.31	24413.8	1573.36	78535.2	29310.9	3.5363	39958.2	4.14716	4667.16	33917.7	3923.91	884.271	8422.44										0.350056					0.162524	0.0901715
BRH860757	HL	38	rLp	rLp >30 nm	>30	6.21762e+06	1.67617e+06	2.29944e+06	5.27202e+06	1.36752e+06	4.25091e+06	665773	137269	624165	91703.2	72147.8	2477.13	2753.05	18453.1	1.05531	6984.31	24413.8	1573.36	317510	113386	16.7277	189013	16.5796	10875	123395	18504.4	3410.07	29033.4	343.863	248.155	0	234.917	97.6586	69.2497	199.308	61.5686	42.2098	0.333146	1.38568	0.7091	0.347451	0.308912	0.156736	0.0587811
BRH860757	HL	39	rLp	rLp >30 nm	>30	6.21762e+06	1.67617e+06	2.29944e+06	5.27202e+06	1.36752e+06	4.25091e+06	665773	137269	624165	91703.2	72147.8	2477.13	2753.05	18453.1	1.05531	6984.31	24413.8	1573.36	233909	76242.6	11.4387	129251	11.9477	6822.72	95985.4	14289.6	1876.74	24455.2	0	0	0	155.554	53.3068	76.1685	187.794	0	27.5839	0.30724		1.42887	0.405595	0	0.170488	0.0476231
BRH860757	HL	40	rLp	rLp >30 nm	>30	6.21762e+06	1.67617e+06	2.29944e+06	5.27202e+06	1.36752e+06	4.25091e+06	665773	137269	624165	91703.2	72147.8	2477.13	2753.05	18453.1	1.05531	6984.31	24413.8	1573.36	151250	50752.8	7.86973	88923.5	7.77872	5485.54	55123.5	7775.27	1439.25	18651.6	0	0		88.9361	52.7003	24.685	0	0	16.3386	0.3141		0.468403			0.210789	0.0620711
BRH860790	HL	6.3	ALB	ALB <7nm	<7 nm	5.67358e+06	1.45207e+06	2.9322e+06	6.7228e+06	776614	2.23706e+06	224578	97778.4	652100	40335.8	37707.5	1592.46	2732.95	10306.2	0.664933	5231.37	10173.6	2007.61	3524.21	1406.37			0.198327	10321.9	1489.66	434.304	185.619	474.557															0.0367336	0.799964
BRH860790	HL	6.5	ALB	ALB <7nm	<7 nm	5.67358e+06	1.45207e+06	2.9322e+06	6.7228e+06	776614	2.23706e+06	224578	97778.4	652100	40335.8	37707.5	1592.46	2732.95	10306.2	0.664933	5231.37	10173.6	2007.61	5055.45	1951.51			0.280908	28231.1	4422.04	872.116	239.443	443.423															0.0129492	0.825448
BRH860790	HL	6.8	ALB	ALB <7nm	<7 nm	5.67358e+06	1.45207e+06	2.9322e+06	6.7228e+06	776614	2.23706e+06	224578	97778.4	652100	40335.8	37707.5	1592.46	2732.95	10306.2	0.664933	5231.37	10173.6	2007.61	14831.3	7945.93			0.945076	147253	27077.9	2020.59	1170.41	4916.17															0.0269199	0.807327
BRH860790	HL	7	HDL	sHDL 7-10 nm	7-13 nm	5.67358e+06	1.45207e+06	2.9322e+06	6.7228e+06	776614	2.23706e+06	224578	97778.4	652100	40335.8	37707.5	1592.46	2732.95	10306.2	0.664933	5231.37	10173.6	2007.61	34112.9	9444.5			1.69265	108960	36830.2	2947.53	1692.18	4027.42	1548.53	565.096	160.681	0	0	0		0			2.7403				0.0260516	0.705686
BRH860790	HL	7.5	HDL	sHDL 7-10 nm	7-13 nm	5.67358e+06	1.45207e+06	2.9322e+06	6.7228e+06	776614	2.23706e+06	224578	97778.4	652100	40335.8	37707.5	1592.46	2732.95	10306.2	0.664933	5231.37	10173.6	2007.61	21496.4	4728.5			1.00001	26670.6	20825.8	1727.67	934.201	3077.77	7153.77	5514.05	1018.26	0	151.117	22.7997	113.959	40.124			1.29737	0.150874	0.20007	0.352093	0.0577768	0.501288
BRH860790	HL	8	HDL	sHDL 7-10 nm	7-13 nm	5.67358e+06	1.45207e+06	2.9322e+06	6.7228e+06	776614	2.23706e+06	224578	97778.4	652100	40335.8	37707.5	1592.46	2732.95	10306.2	0.664933	5231.37	10173.6	2007.61	83680.3	13536.3			3.62747	29703.2	63452.8	5414.46	3226.78	8192.03	4399.06	3270.81	155.495		250.453	50.0781	130.28	15.2494			1.34494	0.19995	0.384387	0.117051	0.0744533	0.270292
BRH860790	HL	8.5	HDL	sHDL 7-10 nm	7-13 nm	5.67358e+06	1.45207e+06	2.9322e+06	6.7228e+06	776614	2.23706e+06	224578	97778.4	652100	40335.8	37707.5	1592.46	2732.95	10306.2	0.664933	5231.37	10173.6	2007.61	57665.4	9434.46			2.50554	13219.2	43424.5	3721.71	2217.63	6279.88	8453.99	8882.33	96.7698		1023.35	166.591	367.047	34.6719			0.951776	0.162791	0.453868	0.0944617	0.0911694	0.192151
BRH860790	HL	9	HDL	sHDL 7-10 nm	7-13 nm	5.67358e+06	1.45207e+06	2.9322e+06	6.7228e+06	776614	2.23706e+06	224578	97778.4	652100	40335.8	37707.5	1592.46	2732.95	10306.2	0.664933	5231.37	10173.6	2007.61	68526.1	10724			2.95089	12776.6	48696.9	4156.36	2610.72	6601.11	3653.29	4252.94	48.6031		813.061	140.756	257.151	23.6084			0.859005	0.173118	0.547366	0.0918075	0.0881795	0.170885
[truncated: 3,180 more rows]
[truncated: 19 more columns]
